# Supplementary material for: CD36/Lyn kinase interactions within macrophages promotes pulmonary fibrosis in response to oxidized phospholipid
Source: Respir Res. 2023 Dec 14;24:314. doi: 10.1186/s12931-023-02629-6 (PMC10722854; doi:10.1186/s12931-023-02629-6)
Supplement: Supplementary file 2 — Additional file 2: Supplemental Table 1. Relative gene expression of lipid regulated genes by bone marrow derived macrophages from WT and CD36-null mice treated with or without POVPC (10 μg/mL). [file 12931_2023_2629_MOESM2_ESM.xlsx]

## Sheet: combine 4 data set
Well	Sample Name	Target Name	Reporter	Quencher	Cт	Cт Mean	ΔCт Mean	ΔΔCт	Ct Threshold	Baseline Start	Baseline End		fold			Well	Sample Name	Target Name	Reporter	Quencher	Cт	Cт Mean	ΔCт Mean	ΔΔCт	Ct Threshold	Baseline Start	Baseline End		fold			Well	Sample Name	Target Name	Reporter	Quencher	Cт	Cт Mean	ΔCт Mean	ΔΔCт	Ct Threshold	Baseline Start	Baseline End		fold			Well	Sample Name
A1	WT-1	18S	FAM	NFQ-MGB	9.6145	9.6145			0.1	3	5					A1	WT-2	18S	FAM	NFQ-MGB	10.6918	10.6918			0.1	3	6					A1	WT-3	18S	FAM	NFQ-MGB	9.53821	9.53821			0.1	3	5					A1	WT-4
A2	WT-1	GAPDH	FAM	NFQ-MGB	18.5709	18.5709	8.95645	0	0.1	3	14					A2	WT-2	GAPDH	FAM	NFQ-MGB	18.9615	18.9615	8.26974	0	0.1	3	15					A2	WT-3	GAPDH	FAM	NFQ-MGB	18.4578	18.4578	8.91955	0	0.1	3	14					A2	WT-4
A3	WT-1	HPRT1	FAM	NFQ-MGB	24.3913	24.3913	14.7768	0	0.1	3	20					A3	WT-2	HPRT1	FAM	NFQ-MGB	24.7638	24.7638	14.072	0	0.1	3	21					A3	WT-3	HPRT1	FAM	NFQ-MGB	24.2619	24.2619	14.7237	0	0.1	3	20					A3	WT-4
A4	WT-1	Gusb	FAM	NFQ-MGB	22.7929	22.7929	13.1784	0	0.1	3	19					A4	WT-2	Gusb	FAM	NFQ-MGB	23.1763	23.1763	12.4845	0	0.1	3	19					A4	WT-3	Gusb	FAM	NFQ-MGB	22.5705	22.5705	13.0323	0	0.1	3	18					A4	WT-4
A5	WT-1	Abca1	FAM	NFQ-MGB	23.5909	23.5909	13.9764	0	0.1	3	20					A5	WT-2	Abca1	FAM	NFQ-MGB	23.7328	23.7328	13.041	0	0.1	3	20					A5	WT-3	Abca1	FAM	NFQ-MGB	23.7804	23.7804	14.2422	0	0.1	3	20					A5	WT-4
A6	WT-1	Abcg1	FAM	NFQ-MGB	32.6631	32.6631	23.0486	0	0.1	3	29					A6	WT-2	Abcg1	FAM	NFQ-MGB	32.5965	32.5965	21.9047	0	0.1	3	28					A6	WT-3	Abcg1	FAM	NFQ-MGB	32.7197	32.7197	23.1815	0	0.1	3	29					A6	WT-4
B1	WT-1	Acat1	FAM	NFQ-MGB	28.0127	28.0127	18.3982	0	0.1	3	24					B1	WT-2	Acat1	FAM	NFQ-MGB	28.7443	28.7443	18.0525	0	0.1	3	24					B1	WT-3	Acat1	FAM	NFQ-MGB	28.426	28.426	18.8878	0	0.1	3	24					B1	WT-4
B2	WT-1	Soat2	FAM	NFQ-MGB	28.5149	28.5149	18.9004	0	0.1	3	25					B2	WT-2	Soat2	FAM	NFQ-MGB	28.5522	28.5522	17.8604	0	0.1	3	24					B2	WT-3	Soat2	FAM	NFQ-MGB	28.3732	28.3732	18.835	0	0.1	3	24					B2	WT-4
B3	WT-1	Acadvl	FAM	NFQ-MGB	27.1928	27.1928	17.5783	0	0.1	3	23					B3	WT-2	Acadvl	FAM	NFQ-MGB	28.3056	28.3056	17.6139	0	0.1	3	24					B3	WT-3	Acadvl	FAM	NFQ-MGB	27.6834	27.6834	18.1452	0	0.1	3	24					B3	WT-4
B4	WT-1	Adfp	FAM	NFQ-MGB	21.4164	21.4164	11.8019	0	0.1	3	17					B4	WT-2	Adfp	FAM	NFQ-MGB	21.7809	21.7809	11.0892	0	0.1	3	18					B4	WT-3	Adfp	FAM	NFQ-MGB	21.2472	21.2472	11.709	0	0.1	3	17					B4	WT-4
B5	WT-1	Apoe	FAM	NFQ-MGB	18.8816	18.8816	9.26707	0	0.1	3	15					B5	WT-2	Apoe	FAM	NFQ-MGB	19.1887	19.1887	8.49691	0	0.1	3	15					B5	WT-3	Apoe	FAM	NFQ-MGB	18.7735	18.7735	9.2353	0	0.1	3	14					B5	WT-4
B6	WT-1	Alox12	FAM	NFQ-MGB	38.2941	38.2941	28.6796	0	0.1	3	34					B6	WT-2	Alox12	FAM	NFQ-MGB	38.4873	38.4873	27.7955	0	0.1	3	35					B6	WT-3	Alox12	FAM	NFQ-MGB	Undetermined				0.1	3	39					B6	WT-4
C1	WT-1	Alox15	FAM	NFQ-MGB	36.1238	36.1238	26.5093	0	0.1	3	32					C1	WT-2	Alox15	FAM	NFQ-MGB	36.7826	36.7826	26.0908	0	0.1	3	33					C1	WT-3	Alox15	FAM	NFQ-MGB	36.8947	36.8947	27.3565	0	0.1	3	33					C1	WT-4
C2	WT-1	Alox5	FAM	NFQ-MGB	28.9683	28.9683	19.3538	0	0.1	3	25					C2	WT-2	Alox5	FAM	NFQ-MGB	29.63	29.63	18.9382	0	0.1	3	26					C2	WT-3	Alox5	FAM	NFQ-MGB	28.8543	28.8543	19.3161	0	0.1	3	25					C2	WT-4
C3	WT-1	Alox5ap	FAM	NFQ-MGB	23.9218	23.9218	14.3073	0	0.1	3	20					C3	WT-2	Alox5ap	FAM	NFQ-MGB	24.8173	24.8173	14.1256	0	0.1	3	21					C3	WT-3	Alox5ap	FAM	NFQ-MGB	23.7911	23.7911	14.2529	0	0.1	3	19					C3	WT-4
C4	WT-1	CD36	FAM	NFQ-MGB	21.9528	21.9528	12.3383	0	0.1	3	18					C4	WT-2	CD36	FAM	NFQ-MGB	22.2425	22.2425	11.5508	0	0.1	3	18					C4	WT-3	CD36	FAM	NFQ-MGB	21.813	21.813	12.2748	0	0.1	3	18					C4	WT-4
C5	WT-1	Cyp27a1	FAM	NFQ-MGB	29.7607	29.7607	20.1462	0	0.1	3	26					C5	WT-2	Cyp27a1	FAM	NFQ-MGB	29.9799	29.9799	19.2881	0	0.1	3	26					C5	WT-3	Cyp27a1	FAM	NFQ-MGB	29.4688	29.4688	19.9306	0	0.1	3	25					C5	WT-4
C6	WT-1	Fabp4	FAM	NFQ-MGB	26.2938	26.2938	16.6793	0	0.1	3	22					C6	WT-2	Fabp4	FAM	NFQ-MGB	26.4575	26.4575	15.7657	0	0.1	3	22					C6	WT-3	Fabp4	FAM	NFQ-MGB	25.8626	25.8626	16.3244	0	0.1	3	22					C6	WT-4
D1	WT-1	Fabp5	FAM	NFQ-MGB	27.7306	27.7306	18.1161	0	0.1	3	24					D1	WT-2	Fabp5	FAM	NFQ-MGB	28.3425	28.3425	17.6507	0	0.1	3	24					D1	WT-3	Fabp5	FAM	NFQ-MGB	28.2308	28.2308	18.6925	0	0.1	3	24					D1	WT-4
D2	WT-1	Fads1	FAM	NFQ-MGB	25.2036	25.2036	15.5891	0	0.1	3	21					D2	WT-2	Fads1	FAM	NFQ-MGB	25.4454	25.4454	14.7537	0	0.1	3	21					D2	WT-3	Fads1	FAM	NFQ-MGB	25.0906	25.0906	15.5524	0	0.1	3	21					D2	WT-4
D3	WT-1	Fads2	FAM	NFQ-MGB	33.2357	33.2357	23.6212	0	0.1	3	29					D3	WT-2	Fads2	FAM	NFQ-MGB	33.8338	33.8338	23.142	0	0.1	3	30					D3	WT-3	Fads2	FAM	NFQ-MGB	33.5284	33.5284	23.9902	0	0.1	3	30					D3	WT-4
D4	WT-1	Fads3	FAM	NFQ-MGB	31.8116	31.8116	22.1971	0	0.1	3	28					D4	WT-2	Fads3	FAM	NFQ-MGB	32.1595	32.1595	21.4677	0	0.1	3	28					D4	WT-3	Fads3	FAM	NFQ-MGB	31.9214	31.9214	22.3832	0	0.1	3	28					D4	WT-4
D5	WT-1	Gyk	FAM	NFQ-MGB	27.8932	27.8932	18.2787	0	0.1	3	24					D5	WT-2	Gyk	FAM	NFQ-MGB	28.2213	28.2213	17.5295	0	0.1	3	24					D5	WT-3	Gyk	FAM	NFQ-MGB	27.6969	27.6969	18.1587	0	0.1	3	23					D5	WT-4
D6	WT-1	Hmgcr	FAM	NFQ-MGB	25.4515	25.4515	15.837	0	0.1	3	21					D6	WT-2	Hmgcr	FAM	NFQ-MGB	25.8898	25.8898	15.198	0	0.1	3	22					D6	WT-3	Hmgcr	FAM	NFQ-MGB	25.5834	25.5834	16.0451	0	0.1	3	21					D6	WT-4
E1	WT-1	Hmgcs1	FAM	NFQ-MGB	28.4463	28.4463	18.8318	0	0.1	3	24					E1	WT-2	Hmgcs1	FAM	NFQ-MGB	28.7525	28.7525	18.0608	0	0.1	3	24					E1	WT-3	Hmgcs1	FAM	NFQ-MGB	28.2455	28.2455	18.7073	0	0.1	3	24					E1	WT-4
E2	WT-1	Hadhb	FAM	NFQ-MGB	26.5587	26.5587	16.9442	0	0.1	3	22					E2	WT-2	Hadhb	FAM	NFQ-MGB	26.7826	26.7826	16.0909	0	0.1	3	22					E2	WT-3	Hadhb	FAM	NFQ-MGB	26.2123	26.2123	16.6741	0	0.1	3	22					E2	WT-4
E3	WT-1	Insig1	FAM	NFQ-MGB	27.0816	27.0816	17.4671	0	0.1	3	23					E3	WT-2	Insig1	FAM	NFQ-MGB	27.9862	27.9862	17.2944	0	0.1	3	24					E3	WT-3	Insig1	FAM	NFQ-MGB	27.0553	27.0553	17.5171	0	0.1	3	23					E3	WT-4
E4	WT-1	IL-1b	FAM	NFQ-MGB	30.3473	30.3473	20.7328	0	0.1	3	26					E4	WT-2	IL-1b	FAM	NFQ-MGB	30.3946	30.3946	19.7029	0	0.1	3	26					E4	WT-3	IL-1b	FAM	NFQ-MGB	29.7984	29.7984	20.2602	0	0.1	3	26					E4	WT-4
E5	WT-1	IL-6	FAM	NFQ-MGB	36.3726	36.3726	26.7581	0	0.1	3	33					E5	WT-2	IL-6	FAM	NFQ-MGB	37.2264	37.2264	26.5346	0	0.1	3	33					E5	WT-3	IL-6	FAM	NFQ-MGB	37.4566	37.4566	27.9184	0	0.1	3	34					E5	WT-4
E6	WT-1	Ldlr	FAM	NFQ-MGB	25.7511	25.7511	16.1366	0	0.1	3	22					E6	WT-2	Ldlr	FAM	NFQ-MGB	26.0298	26.0298	15.338	0	0.1	3	22					E6	WT-3	Ldlr	FAM	NFQ-MGB	25.5983	25.5983	16.0601	0	0.1	3	21					E6	WT-4
F1	WT-1	Lta4h	FAM	NFQ-MGB	25.8956	25.8956	16.2811	0	0.1	3	22					F1	WT-2	Lta4h	FAM	NFQ-MGB	26.3135	26.3135	15.6218	0	0.1	3	22					F1	WT-3	Lta4h	FAM	NFQ-MGB	25.7471	25.7471	16.2089	0	0.1	3	21					F1	WT-4
F2	WT-1	Ltc4s	FAM	NFQ-MGB	29.0068	29.0068	19.3923	0	0.1	3	25					F2	WT-2	Ltc4s	FAM	NFQ-MGB	29.4044	29.4044	18.7127	0	0.1	3	25					F2	WT-3	Ltc4s	FAM	NFQ-MGB	28.9531	28.9531	19.4149	0	0.1	3	25					F2	WT-4
F3	WT-1	Lpl	FAM	NFQ-MGB	28.5754	28.5754	18.9609	0	0.1	3	25					F3	WT-2	Lpl	FAM	NFQ-MGB	28.6398	28.6398	17.948	0	0.1	3	25					F3	WT-3	Lpl	FAM	NFQ-MGB	28.4044	28.4044	18.8662	0	0.1	3	24					F3	WT-4
F4	WT-1	Nr1h3	FAM	NFQ-MGB	26.807	26.807	17.1925	0	0.1	3	23					F4	WT-2	Nr1h3	FAM	NFQ-MGB	27.1223	27.1223	16.4306	0	0.1	3	23					F4	WT-3	Nr1h3	FAM	NFQ-MGB	26.6922	26.6922	17.154	0	0.1	3	22					F4	WT-4
F5	WT-1	Pla2g4a	FAM	NFQ-MGB	26.647	26.647	17.0325	0	0.1	3	23					F5	WT-2	Pla2g4a	FAM	NFQ-MGB	27.0912	27.0912	16.3994	0	0.1	3	23					F5	WT-3	Pla2g4a	FAM	NFQ-MGB	26.5023	26.5023	16.9641	0	0.1	3	22					F5	WT-4
F6	WT-1	Ppard	FAM	NFQ-MGB	27.9245	27.9245	18.31	0	0.1	3	24					F6	WT-2	Ppard	FAM	NFQ-MGB	28.3087	28.3087	17.6169	0	0.1	3	24					F6	WT-3	Ppard	FAM	NFQ-MGB	27.8434	27.8434	18.3051	0	0.1	3	24					F6	WT-4
G1	WT-1	Pparg	FAM	NFQ-MGB	35.4282	35.4282	25.8137	0	0.1	3	31					G1	WT-2	Pparg	FAM	NFQ-MGB	36.2544	36.2544	25.5627	0	0.1	3	32					G1	WT-3	Pparg	FAM	NFQ-MGB	35.35	35.35	25.8117	0	0.1	3	31					G1	WT-4
G2	WT-1	Ptgs2	FAM	NFQ-MGB	34.0056	34.0056	24.3912	0	0.1	3	30					G2	WT-2	Ptgs2	FAM	NFQ-MGB	33.7446	33.7446	23.0528	0	0.1	3	29					G2	WT-3	Ptgs2	FAM	NFQ-MGB	33.9114	33.9114	24.3731	0	0.1	3	30					G2	WT-4
G3	WT-1	Slc16a6	FAM	NFQ-MGB	26.3908	26.3908	16.7763	0	0.1	3	22					G3	WT-2	Slc16a6	FAM	NFQ-MGB	26.9532	26.9532	16.2614	0	0.1	3	23					G3	WT-3	Slc16a6	FAM	NFQ-MGB	26.1917	26.1917	16.6535	0	0.1	3	22					G3	WT-4
G4	WT-1	Slc27a1	FAM	NFQ-MGB	25.7101	25.7101	16.0956	0	0.1	3	22					G4	WT-2	Slc27a1	FAM	NFQ-MGB	26.0184	26.0184	15.3266	0	0.1	3	22					G4	WT-3	Slc27a1	FAM	NFQ-MGB	25.4245	25.4245	15.8863	0	0.1	3	21					G4	WT-4
G5	WT-1	Slc27a3	FAM	NFQ-MGB	38.3071	38.3071	28.6926	0	0.1	3	34					G5	WT-2	Slc27a3	FAM	NFQ-MGB	37.8291	37.8291	27.1373	0	0.1	3	33					G5	WT-3	Slc27a3	FAM	NFQ-MGB	39.0157	39.0157	29.4775	0	0.1	3	34					G5	WT-4
G6	WT-1	Srebf1	FAM	NFQ-MGB	27.7259	27.7259	18.1114	0	0.1	3	24					G6	WT-2	Srebf1	FAM	NFQ-MGB	27.9576	27.9576	17.2658	0	0.1	3	24					G6	WT-3	Srebf1	FAM	NFQ-MGB	27.5374	27.5374	17.9992	0	0.1	3	24					G6	WT-4
H1	WT-1	Srebf2	FAM	NFQ-MGB	26.4352	26.4352	16.8207	0	0.1	3	22					H1	WT-2	Srebf2	FAM	NFQ-MGB	26.6912	26.6912	15.9994	0	0.1	3	22					H1	WT-3	Srebf2	FAM	NFQ-MGB	26.3041	26.3041	16.7659	0	0.1	3	22					H1	WT-4
H2	WT-1	Stard4	FAM	NFQ-MGB	28.8062	28.8062	19.1917	0	0.1	3	25					H2	WT-2	Stard4	FAM	NFQ-MGB	29.096	29.096	18.4042	0	0.1	3	25					H2	WT-3	Stard4	FAM	NFQ-MGB	28.7026	28.7026	19.1644	0	0.1	3	25					H2	WT-4
H3	WT-1	Scd1	FAM	NFQ-MGB	32.8466	32.8466	23.2321	0	0.1	3	29					H3	WT-2	Scd1	FAM	NFQ-MGB	33.297	33.297	22.6052	0	0.1	3	29					H3	WT-3	Scd1	FAM	NFQ-MGB	32.6069	32.6069	23.0687	0	0.1	3	29					H3	WT-4
H4	WT-1	Tbxas1	FAM	NFQ-MGB	25.3873	25.3873	15.7728	0	0.1	3	21					H4	WT-2	Tbxas1	FAM	NFQ-MGB	25.4996	25.4996	14.8078	0	0.1	3	21					H4	WT-3	Tbxas1	FAM	NFQ-MGB	25.0137	25.0137	15.4755	0	0.1	3	21					H4	WT-4
H5	WT-1	TNF	FAM	NFQ-MGB	27.2423	27.2423	17.6278	0	0.1	3	23					H5	WT-2	TNF	FAM	NFQ-MGB	27.4782	27.4782	16.7864	0	0.1	3	23					H5	WT-3	TNF	FAM	NFQ-MGB	26.2619	26.2619	16.7237	0	0.1	3	22					H5	WT-4
H6	WT-1	Ucp2	FAM	NFQ-MGB	21.1992	21.1992	11.5847	0	0.1	3	17					H6	WT-2	Ucp2	FAM	NFQ-MGB	21.3926	21.3926	10.7008	0	0.1	3	17					H6	WT-3	Ucp2	FAM	NFQ-MGB	21.1766	21.1766	11.6384	0	0.1	3	17					H6	WT-4
A7	WT+POVPC-1	18S	FAM	NFQ-MGB	9.5306	9.5306			0.1	3	5					A7	WT+POVPC-2	18S	FAM	NFQ-MGB	10.4724	10.4724			0.1	3	6					A7	WT+POVPC-3	18S	FAM	NFQ-MGB	9.43653	9.43653			0.1	3	5					A7	WT+POVPC-4
A8	WT+POVPC-1	GAPDH	FAM	NFQ-MGB	18.4741	18.4741	8.94347	-0.0129766	0.1	3	14		1.00904			A8	WT+POVPC-2	GAPDH	FAM	NFQ-MGB	18.6901	18.6901	8.21775	-0.0519857	0.1	3	14		1.03669			A8	WT+POVPC-3	GAPDH	FAM	NFQ-MGB	18.4165	18.4165	8.97993	0.060379	0.1	3	14		0.959012			A8	WT+POVPC-4
A9	WT+POVPC-1	HPRT1	FAM	NFQ-MGB	24.4057	24.4057	14.8751	0.0983248	0.1	3	20		0.934117			A9	WT+POVPC-2	HPRT1	FAM	NFQ-MGB	24.4606	24.4606	13.9883	-0.0837049	0.1	3	20		1.05974			A9	WT+POVPC-3	HPRT1	FAM	NFQ-MGB	24.4559	24.4559	15.0194	0.295738	0.1	3	20		0.814655			A9	WT+POVPC-4
A10	WT+POVPC-1	Gusb	FAM	NFQ-MGB	22.695	22.695	13.1644	-0.0140867	0.1	3	19		1.00981			A10	WT+POVPC-2	Gusb	FAM	NFQ-MGB	23.029	23.029	12.5566	0.0720644	0.1	3	19		0.951276			A10	WT+POVPC-3	Gusb	FAM	NFQ-MGB	22.7032	22.7032	13.2667	0.234344	0.1	3	19		0.850071			A10	WT+POVPC-4
A11	WT+POVPC-1	Abca1	FAM	NFQ-MGB	23.4134	23.4134	13.8828	-0.0936193	0.1	3	19		1.06704			A11	WT+POVPC-2	Abca1	FAM	NFQ-MGB	23.5809	23.5809	13.1085	0.0675077	0.1	3	20		0.954285			A11	WT+POVPC-3	Abca1	FAM	NFQ-MGB	23.4079	23.4079	13.9713	-0.270893	0.1	3	19		1.20655			A11	WT+POVPC-4
A12	WT+POVPC-1	Abcg1	FAM	NFQ-MGB	32.2522	32.2522	22.7216	-0.326999	0.1	3	28		1.2544			A12	WT+POVPC-2	Abcg1	FAM	NFQ-MGB	32.4467	32.4467	21.9743	0.0696077	0.1	3	28		0.952897			A12	WT+POVPC-3	Abcg1	FAM	NFQ-MGB	32.6427	32.6427	23.2061	0.0246563	0.1	3	29		0.983055			A12	WT+POVPC-4
B7	WT+POVPC-1	Acat1	FAM	NFQ-MGB	28.0576	28.0576	18.527	0.128797	0.1	3	24		0.914594			B7	WT+POVPC-2	Acat1	FAM	NFQ-MGB	28.1574	28.1574	17.6851	-0.367444	0.1	3	24		1.29007			B7	WT+POVPC-3	Acat1	FAM	NFQ-MGB	28.0996	28.0996	18.6631	-0.224707	0.1	3	24		1.16854			B7	WT+POVPC-4
B8	WT+POVPC-1	Soat2	FAM	NFQ-MGB	28.0883	28.0883	18.5577	-0.342744	0.1	3	24		1.26817			B8	WT+POVPC-2	Soat2	FAM	NFQ-MGB	28.1606	28.1606	17.6883	-0.172153	0.1	3	24		1.12674			B8	WT+POVPC-3	Soat2	FAM	NFQ-MGB	27.9923	27.9923	18.5558	-0.279167	0.1	3	24		1.21349			B8	WT+POVPC-4
B9	WT+POVPC-1	Acadvl	FAM	NFQ-MGB	26.7519	26.7519	17.2213	-0.356942	0.1	3	23		1.28071			B9	WT+POVPC-2	Acadvl	FAM	NFQ-MGB	27.0418	27.0418	16.5694	-1.04445	0.1	3	23		2.06257			B9	WT+POVPC-3	Acadvl	FAM	NFQ-MGB	26.7898	26.7898	17.3533	-0.791908	0.1	3	23		1.73136			B9	WT+POVPC-4
B10	WT+POVPC-1	Adfp	FAM	NFQ-MGB	21.6061	21.6061	12.0755	0.273681	0.1	3	17		0.827206			B10	WT+POVPC-2	Adfp	FAM	NFQ-MGB	21.8196	21.8196	11.3472	0.258031	0.1	3	18		0.836228			B10	WT+POVPC-3	Adfp	FAM	NFQ-MGB	21.478	21.478	12.0414	0.332462	0.1	3	17		0.79418			B10	WT+POVPC-4
B11	WT+POVPC-1	Apoe	FAM	NFQ-MGB	18.689	18.689	9.15838	-0.108685	0.1	3	15		1.07825			B11	WT+POVPC-2	Apoe	FAM	NFQ-MGB	18.7901	18.7901	8.31769	-0.179225	0.1	3	15		1.13228			B11	WT+POVPC-3	Apoe	FAM	NFQ-MGB	18.6824	18.6824	9.24584	0.0105362	0.1	3	14		0.992723			B11	WT+POVPC-4
B12	WT+POVPC-1	Alox12	FAM	NFQ-MGB	Undetermined				0.1	3	39		#VALUE!			B12	WT+POVPC-2	Alox12	FAM	NFQ-MGB	38.8281	38.8281	28.3557	0.560208	0.1	3	35		0.678204			B12	WT+POVPC-3	Alox12	FAM	NFQ-MGB	38.7245	38.7245	29.288		0.1	3	35		#VALUE!			B12	WT+POVPC-4
C7	WT+POVPC-1	Alox15	FAM	NFQ-MGB	38.7191	38.7191	29.1885	2.67923	0.1	3	35		0.156124			C7	WT+POVPC-2	Alox15	FAM	NFQ-MGB	35.4913	35.4913	25.0189	-1.07189	0.1	3	31		2.10219			C7	WT+POVPC-3	Alox15	FAM	NFQ-MGB	Undetermined				0.1	3	39		#VALUE!			C7	WT+POVPC-4
C8	WT+POVPC-1	Alox5	FAM	NFQ-MGB	29.0478	29.0478	19.5172	0.163407	0.1	3	25		0.892914			C8	WT+POVPC-2	Alox5	FAM	NFQ-MGB	29.2035	29.2035	18.7311	-0.20712	0.1	3	25		1.15438			C8	WT+POVPC-3	Alox5	FAM	NFQ-MGB	28.9039	28.9039	19.4674	0.151323	0.1	3	25		0.900424			C8	WT+POVPC-4
C9	WT+POVPC-1	Alox5ap	FAM	NFQ-MGB	23.9732	23.9732	14.4426	0.135299	0.1	3	20		0.910481			C9	WT+POVPC-2	Alox5ap	FAM	NFQ-MGB	24.0714	24.0714	13.5991	-0.526494	0.1	3	20		1.44042			C9	WT+POVPC-3	Alox5ap	FAM	NFQ-MGB	23.8378	23.8378	14.4013	0.148411	0.1	3	20		0.902244			C9	WT+POVPC-4
C10	WT+POVPC-1	CD36	FAM	NFQ-MGB	21.7748	21.7748	12.2442	-0.0940962	0.1	3	17		1.0674			C10	WT+POVPC-2	CD36	FAM	NFQ-MGB	21.997	21.997	11.5246	-0.0261354	0.1	3	18		1.01828			C10	WT+POVPC-3	CD36	FAM	NFQ-MGB	21.7583	21.7583	12.3217	0.0469379	0.1	3	17		0.967989			C10	WT+POVPC-4
C11	WT+POVPC-1	Cyp27a1	FAM	NFQ-MGB	29.5049	29.5049	19.9743	-0.171958	0.1	3	25		1.12659			C11	WT+POVPC-2	Cyp27a1	FAM	NFQ-MGB	29.6174	29.6174	19.145	-0.143086	0.1	3	26		1.10427			C11	WT+POVPC-3	Cyp27a1	FAM	NFQ-MGB	29.3843	29.3843	19.9478	0.0172386	0.1	3	25		0.988122			C11	WT+POVPC-4
C12	WT+POVPC-1	Fabp4	FAM	NFQ-MGB	26.2845	26.2845	16.7539	0.0746641	0.1	3	22		0.949563			C12	WT+POVPC-2	Fabp4	FAM	NFQ-MGB	26.7152	26.7152	16.2428	0.477136	0.1	3	22		0.718403			C12	WT+POVPC-3	Fabp4	FAM	NFQ-MGB	26.4039	26.4039	16.9673	0.642963	0.1	3	22		0.640396			C12	WT+POVPC-4
D7	WT+POVPC-1	Fabp5	FAM	NFQ-MGB	27.0796	27.0796	17.549	-0.567096	0.1	3	23		1.48154			D7	WT+POVPC-2	Fabp5	FAM	NFQ-MGB	27.7682	27.7682	17.2958	-0.354875	0.1	3	24		1.27887			D7	WT+POVPC-3	Fabp5	FAM	NFQ-MGB	27.4924	27.4924	18.0559	-0.636644	0.1	3	23		1.55471			D7	WT+POVPC-4
D8	WT+POVPC-1	Fads1	FAM	NFQ-MGB	24.9786	24.9786	15.448	-0.14112	0.1	3	21		1.10276			D8	WT+POVPC-2	Fads1	FAM	NFQ-MGB	25.1922	25.1922	14.7199	-0.0338087	0.1	3	21		1.02371			D8	WT+POVPC-3	Fads1	FAM	NFQ-MGB	25.0192	25.0192	15.5827	0.0302811	0.1	3	21		0.97923			D8	WT+POVPC-4
D9	WT+POVPC-1	Fads2	FAM	NFQ-MGB	33.7599	33.7599	24.2293	0.608136	0.1	3	30		0.656044			D9	WT+POVPC-2	Fads2	FAM	NFQ-MGB	32.913	32.913	22.4406	-0.701358	0.1	3	29		1.62603			D9	WT+POVPC-3	Fads2	FAM	NFQ-MGB	33.4197	33.4197	23.9831	-0.0070591	0.1	3	29		1.0049			D9	WT+POVPC-4
D10	WT+POVPC-1	Fads3	FAM	NFQ-MGB	32.4124	32.4124	22.8818	0.684749	0.1	3	28		0.622114			D10	WT+POVPC-2	Fads3	FAM	NFQ-MGB	32.3036	32.3036	21.8312	0.363538	0.1	3	28		0.777256			D10	WT+POVPC-3	Fads3	FAM	NFQ-MGB	31.8908	31.8908	22.4542	0.0710201	0.1	3	28		0.951965			D10	WT+POVPC-4
D11	WT+POVPC-1	Gyk	FAM	NFQ-MGB	27.7024	27.7024	18.1718	-0.106921	0.1	3	24		1.07693			D11	WT+POVPC-2	Gyk	FAM	NFQ-MGB	28.102	28.102	17.6296	0.100057	0.1	3	24		0.932996			D11	WT+POVPC-3	Gyk	FAM	NFQ-MGB	27.8405	27.8405	18.4039	0.245224	0.1	3	24		0.843685			D11	WT+POVPC-4
D12	WT+POVPC-1	Hmgcr	FAM	NFQ-MGB	25.5791	25.5791	16.0485	0.211488	0.1	3	21		0.863646			D12	WT+POVPC-2	Hmgcr	FAM	NFQ-MGB	25.9266	25.9266	15.4542	0.256202	0.1	3	22		0.837289			D12	WT+POVPC-3	Hmgcr	FAM	NFQ-MGB	25.6268	25.6268	16.1903	0.145151	0.1	3	21		0.904285			D12	WT+POVPC-4
E7	WT+POVPC-1	Hmgcs1	FAM	NFQ-MGB	28.2904	28.2904	18.7598	-0.0720396	0.1	3	24		1.0512			E7	WT+POVPC-2	Hmgcs1	FAM	NFQ-MGB	28.477	28.477	18.0046	-0.0561419	0.1	3	24		1.03968			E7	WT+POVPC-3	Hmgcs1	FAM	NFQ-MGB	28.3353	28.3353	18.8988	0.191484	0.1	3	24		0.875704			E7	WT+POVPC-4
E8	WT+POVPC-1	Hadhb	FAM	NFQ-MGB	26.65	26.65	17.1194	0.175162	0.1	3	22		0.885668			E8	WT+POVPC-2	Hadhb	FAM	NFQ-MGB	26.6541	26.6541	16.1817	0.0908403	0.1	3	22		0.938976			E8	WT+POVPC-3	Hadhb	FAM	NFQ-MGB	26.3395	26.3395	16.9029	0.22884	0.1	3	22		0.853321			E8	WT+POVPC-4
E9	WT+POVPC-1	Insig1	FAM	NFQ-MGB	27.6284	27.6284	18.0978	0.630668	0.1	3	23		0.645877			E9	WT+POVPC-2	Insig1	FAM	NFQ-MGB	27.5795	27.5795	17.1071	-0.187325	0.1	3	23		1.13865			E9	WT+POVPC-3	Insig1	FAM	NFQ-MGB	27.9187	27.9187	18.4822	0.96508	0.1	3	24		0.51225			E9	WT+POVPC-4
E10	WT+POVPC-1	IL-1b	FAM	NFQ-MGB	28.4992	28.4992	18.9686	-1.76419	0.1	3	24		3.39683			E10	WT+POVPC-2	IL-1b	FAM	NFQ-MGB	27.5067	27.5067	17.0343	-2.66856	0.1	3	23		6.35795			E10	WT+POVPC-3	IL-1b	FAM	NFQ-MGB	27.9426	27.9426	18.5061	-1.75412	0.1	3	24		3.3732			E10	WT+POVPC-4
E11	WT+POVPC-1	IL-6	FAM	NFQ-MGB	37.4787	37.4787	27.9481	1.18993	0.1	3	34		0.438324			E11	WT+POVPC-2	IL-6	FAM	NFQ-MGB	35.5124	35.5124	25.0401	-1.49457	0.1	3	31		2.8178			E11	WT+POVPC-3	IL-6	FAM	NFQ-MGB	36.6225	36.6225	27.186	-0.73242	0.1	3	33		1.66142			E11	WT+POVPC-4
E12	WT+POVPC-1	Ldlr	FAM	NFQ-MGB	25.7577	25.7577	16.2271	0.0905275	0.1	3	22		0.939179			E12	WT+POVPC-2	Ldlr	FAM	NFQ-MGB	26.0425	26.0425	15.5702	0.232114	0.1	3	22		0.851387			E12	WT+POVPC-3	Ldlr	FAM	NFQ-MGB	25.6811	25.6811	16.2446	0.184504	0.1	3	22		0.879952			E12	WT+POVPC-4
F7	WT+POVPC-1	Lta4h	FAM	NFQ-MGB	25.8792	25.8792	16.3486	0.0675039	0.1	3	22		0.954288			F7	WT+POVPC-2	Lta4h	FAM	NFQ-MGB	25.9217	25.9217	15.4494	-0.172376	0.1	3	21		1.12691			F7	WT+POVPC-3	Lta4h	FAM	NFQ-MGB	25.7979	25.7979	16.3613	0.152416	0.1	3	21		0.899742			F7	WT+POVPC-4
F8	WT+POVPC-1	Ltc4s	FAM	NFQ-MGB	28.943	28.943	19.4124	0.0200891	0.1	3	25		0.986172			F8	WT+POVPC-2	Ltc4s	FAM	NFQ-MGB	29.3123	29.3123	18.84	0.127315	0.1	3	25		0.915534			F8	WT+POVPC-3	Ltc4s	FAM	NFQ-MGB	29.3347	29.3347	19.8982	0.483253	0.1	3	25		0.715363			F8	WT+POVPC-4
F9	WT+POVPC-1	Lpl	FAM	NFQ-MGB	27.8899	27.8899	18.3593	-0.601642	0.1	3	24		1.51744			F9	WT+POVPC-2	Lpl	FAM	NFQ-MGB	28.4156	28.4156	17.9433	-0.00476551	0.1	3	24		1.00331			F9	WT+POVPC-3	Lpl	FAM	NFQ-MGB	28.5691	28.5691	19.1326	0.266443	0.1	3	25		0.831367			F9	WT+POVPC-4
F10	WT+POVPC-1	Nr1h3	FAM	NFQ-MGB	26.8425	26.8425	17.3119	0.119412	0.1	3	23		0.920562			F10	WT+POVPC-2	Nr1h3	FAM	NFQ-MGB	27.2296	27.2296	16.7572	0.326657	0.1	3	23		0.797382			F10	WT+POVPC-3	Nr1h3	FAM	NFQ-MGB	27.1894	27.1894	17.7529	0.598877	0.1	3	23		0.660268			F10	WT+POVPC-4
F11	WT+POVPC-1	Pla2g4a	FAM	NFQ-MGB	26.61	26.61	17.0794	0.0469236	0.1	3	22		0.967998			F11	WT+POVPC-2	Pla2g4a	FAM	NFQ-MGB	26.7973	26.7973	16.3249	-0.0744848	0.1	3	23		1.05298			F11	WT+POVPC-3	Pla2g4a	FAM	NFQ-MGB	26.5688	26.5688	17.1322	0.168135	0.1	3	23		0.889993			F11	WT+POVPC-4
F12	WT+POVPC-1	Ppard	FAM	NFQ-MGB	27.9382	27.9382	18.4076	0.0975504	0.1	3	24		0.934619			F12	WT+POVPC-2	Ppard	FAM	NFQ-MGB	28.1865	28.1865	17.7141	0.0971842	0.1	3	24		0.934856			F12	WT+POVPC-3	Ppard	FAM	NFQ-MGB	27.9613	27.9613	18.5247	0.21958	0.1	3	24		0.858816			F12	WT+POVPC-4
G7	WT+POVPC-1	Pparg	FAM	NFQ-MGB	35.2804	35.2804	25.7498	-0.0638227	0.1	3	31		1.04523			G7	WT+POVPC-2	Pparg	FAM	NFQ-MGB	36.9307	36.9307	26.4583	0.895677	0.1	3	32		0.537495			G7	WT+POVPC-3	Pparg	FAM	NFQ-MGB	38.5282	38.5282	29.0916	3.27987	0.1	3	34		0.102958			G7	WT+POVPC-4
G8	WT+POVPC-1	Ptgs2	FAM	NFQ-MGB	33.7079	33.7079	24.1773	-0.213843	0.1	3	30		1.15977			G8	WT+POVPC-2	Ptgs2	FAM	NFQ-MGB	33.7026	33.7026	23.2302	0.177373	0.1	3	30		0.884312			G8	WT+POVPC-3	Ptgs2	FAM	NFQ-MGB	33.5584	33.5584	24.1219	-0.25128	0.1	3	30		1.19026			G8	WT+POVPC-4
G9	WT+POVPC-1	Slc16a6	FAM	NFQ-MGB	26.1661	26.1661	16.6355	-0.14074	0.1	3	22		1.10247			G9	WT+POVPC-2	Slc16a6	FAM	NFQ-MGB	26.3569	26.3569	15.8846	-0.376843	0.1	3	22		1.2985			G9	WT+POVPC-3	Slc16a6	FAM	NFQ-MGB	26.227	26.227	16.7904	0.136896	0.1	3	22		0.909474			G9	WT+POVPC-4
G10	WT+POVPC-1	Slc27a1	FAM	NFQ-MGB	25.5979	25.5979	16.0673	-0.0283461	0.1	3	22		1.01984			G10	WT+POVPC-2	Slc27a1	FAM	NFQ-MGB	25.7969	25.7969	15.3246	-0.00204372	0.1	3	22		1.00142			G10	WT+POVPC-3	Slc27a1	FAM	NFQ-MGB	25.5178	25.5178	16.0813	0.19504	0.1	3	21		0.873549			G10	WT+POVPC-4
G11	WT+POVPC-1	Slc27a3	FAM	NFQ-MGB	38.2922	38.2922	28.7616	0.0689936	0.1	3	34		0.953303			G11	WT+POVPC-2	Slc27a3	FAM	NFQ-MGB	38.5406	38.5406	28.0683	0.930928	0.1	3	34		0.524521			G11	WT+POVPC-3	Slc27a3	FAM	NFQ-MGB	38.1923	38.1923	28.7557	-0.721739	0.1	3	34		1.64917			G11	WT+POVPC-4
G12	WT+POVPC-1	Srebf1	FAM	NFQ-MGB	27.6176	27.6176	18.087	-0.024375	0.1	3	24		1.01704			G12	WT+POVPC-2	Srebf1	FAM	NFQ-MGB	27.8485	27.8485	17.3761	0.110282	0.1	3	24		0.926407			G12	WT+POVPC-3	Srebf1	FAM	NFQ-MGB	27.5914	27.5914	18.1549	0.155708	0.1	3	24		0.897692			G12	WT+POVPC-4
H7	WT+POVPC-1	Srebf2	FAM	NFQ-MGB	26.3305	26.3305	16.7999	-0.0208712	0.1	3	22		1.01457			H7	WT+POVPC-2	Srebf2	FAM	NFQ-MGB	26.59	26.59	16.1177	0.118295	0.1	3	22		0.921276			H7	WT+POVPC-3	Srebf2	FAM	NFQ-MGB	26.4186	26.4186	16.9821	0.216198	0.1	3	22		0.860831			H7	WT+POVPC-4
H8	WT+POVPC-1	Stard4	FAM	NFQ-MGB	28.767	28.767	19.2364	0.0446424	0.1	3	25		0.96953			H8	WT+POVPC-2	Stard4	FAM	NFQ-MGB	29.2715	29.2715	18.7992	0.39495	0.1	3	25		0.760516			H8	WT+POVPC-3	Stard4	FAM	NFQ-MGB	29.0087	29.0087	19.5722	0.407738	0.1	3	25		0.753804			H8	WT+POVPC-4
H9	WT+POVPC-1	Scd1	FAM	NFQ-MGB	33.2166	33.2166	23.686	0.453904	0.1	3	29		0.730065			H9	WT+POVPC-2	Scd1	FAM	NFQ-MGB	32.8817	32.8817	22.4094	-0.195807	0.1	3	29		1.14537			H9	WT+POVPC-3	Scd1	FAM	NFQ-MGB	32.8019	32.8019	23.3654	0.296721	0.1	3	29		0.814101			H9	WT+POVPC-4
H10	WT+POVPC-1	Tbxas1	FAM	NFQ-MGB	25.1735	25.1735	15.6429	-0.129857	0.1	3	21		1.09419			H10	WT+POVPC-2	Tbxas1	FAM	NFQ-MGB	25.4206	25.4206	14.9483	0.140462	0.1	3	21		0.907229			H10	WT+POVPC-3	Tbxas1	FAM	NFQ-MGB	25.1571	25.1571	15.7205	0.245022	0.1	3	21		0.843803			H10	WT+POVPC-4
H11	WT+POVPC-1	TNF	FAM	NFQ-MGB	26.5762	26.5762	17.0456	-0.582229	0.1	3	22		1.49716			H11	WT+POVPC-2	TNF	FAM	NFQ-MGB	26.7009	26.7009	16.2286	-0.557824	0.1	3	21		1.47205			H11	WT+POVPC-3	TNF	FAM	NFQ-MGB	26.7012	26.7012	17.2647	0.540981	0.1	3	19		0.687303			H11	WT+POVPC-4
H12	WT+POVPC-1	Ucp2	FAM	NFQ-MGB	21.0796	21.0796	11.549	-0.0357771	0.1	3	17		1.02511			H12	WT+POVPC-2	Ucp2	FAM	NFQ-MGB	21.2471	21.2471	10.7747	0.0738993	0.1	3	17		0.950067			H12	WT+POVPC-3	Ucp2	FAM	NFQ-MGB	21.0166	21.0166	11.5801	-0.0582752	0.1	3	17		1.04122			H12	WT+POVPC-4
Well	Sample Name	Target Name	Reporter	Quencher	Cт	Cт Mean	ΔCт Mean	ΔΔCт	Ct Threshold	Baseline Start	Baseline End		fold
A1	KO-1	18S	FAM	NFQ-MGB	10.5444	10.5444			0.1	3	6					A1	KO-2	18S	FAM	NFQ-MGB	9.57878	9.57878			0.1	3	5					A1	KO-3	18S	FAM	NFQ-MGB	9.55653	9.55653			0.1	3	5					A1	KO-4
A2	KO-1	GAPDH	FAM	NFQ-MGB	18.7339	18.7339	8.18948	0	0.1	3	15					A2	KO-2	GAPDH	FAM	NFQ-MGB	18.4366	18.4366	8.85784		0.1	3	14					A2	KO-3	GAPDH	FAM	NFQ-MGB	18.5722	18.5722	9.01569	0	0.1	3	15					A2	KO-4
A3	KO-1	HPRT1	FAM	NFQ-MGB	24.705	24.705	14.1605	0	0.1	3	20					A3	KO-2	HPRT1	FAM	NFQ-MGB	24.4132	24.4132	14.8344		0.1	3	20					A3	KO-3	HPRT1	FAM	NFQ-MGB	24.339	24.339	14.7825	0	0.1	3	20					A3	KO-4
A4	KO-1	Gusb	FAM	NFQ-MGB	22.9042	22.9042	12.3597	0	0.1	3	19					A4	KO-2	Gusb	FAM	NFQ-MGB	22.7506	22.7506	13.1718		0.1	3	19					A4	KO-3	Gusb	FAM	NFQ-MGB	22.6657	22.6657	13.1091	0	0.1	3	18					A4	KO-4
A5	KO-1	Abca1	FAM	NFQ-MGB	23.0448	23.0448	12.5004	0	0.1	3	19					A5	KO-2	Abca1	FAM	NFQ-MGB	22.7502	22.7502	13.1714		0.1	3	19					A5	KO-3	Abca1	FAM	NFQ-MGB	22.7968	22.7968	13.2402	0	0.1	3	19					A5	KO-4
A6	KO-1	Abcg1	FAM	NFQ-MGB	31.8256	31.8256	21.2812	0	0.1	3	28					A6	KO-2	Abcg1	FAM	NFQ-MGB	31.7569	31.7569	22.1781		0.1	3	28					A6	KO-3	Abcg1	FAM	NFQ-MGB	31.5781	31.5781	22.0215	0	0.1	3	28					A6	KO-4
B1	KO-1	Acat1	FAM	NFQ-MGB	28.3359	28.3359	17.7915	0	0.1	3	24					B1	KO-2	Acat1	FAM	NFQ-MGB	28.0254	28.0254	18.4466		0.1	3	24					B1	KO-3	Acat1	FAM	NFQ-MGB	27.9815	27.9815	18.425	0	0.1	3	24					B1	KO-4
B2	KO-1	Soat2	FAM	NFQ-MGB	29.8281	29.8281	19.2836	0	0.1	3	26					B2	KO-2	Soat2	FAM	NFQ-MGB	29.6283	29.6283	20.0495		0.1	3	25					B2	KO-3	Soat2	FAM	NFQ-MGB	29.2728	29.2728	19.7163	0	0.1	3	25					B2	KO-4
B3	KO-1	Acadvl	FAM	NFQ-MGB	27.9701	27.9701	17.4257	0	0.1	3	24					B3	KO-2	Acadvl	FAM	NFQ-MGB	27.6218	27.6218	18.043		0.1	3	23					B3	KO-3	Acadvl	FAM	NFQ-MGB	27.5532	27.5532	17.9967	0	0.1	3	23					B3	KO-4
B4	KO-1	Adfp	FAM	NFQ-MGB	21.964	21.964	11.4196	0	0.1	3	18					B4	KO-2	Adfp	FAM	NFQ-MGB	21.6391	21.6391	12.0603		0.1	3	17					B4	KO-3	Adfp	FAM	NFQ-MGB	21.7623	21.7623	12.2058	0	0.1	3	18					B4	KO-4
B5	KO-1	Apoe	FAM	NFQ-MGB	18.5868	18.5868	8.04234	0	0.1	3	14					B5	KO-2	Apoe	FAM	NFQ-MGB	17.9003	17.9003	8.32156		0.1	3	14					B5	KO-3	Apoe	FAM	NFQ-MGB	18.2134	18.2134	8.65691	0	0.1	3	14					B5	KO-4
B6	KO-1	Alox12	FAM	NFQ-MGB	38.0131	38.0131	27.4686	0	0.1	3	34					B6	KO-2	Alox12	FAM	NFQ-MGB	39.4843	39.4843	29.9055		0.1	3	35					B6	KO-3	Alox12	FAM	NFQ-MGB	37.5265	37.5265	27.97	0	0.1	3	34					B6	KO-4
C1	KO-1	Alox15	FAM	NFQ-MGB	38.3686	38.3686	27.8242	0	0.1	3	35					C1	KO-2	Alox15	FAM	NFQ-MGB	36.4561	36.4561	26.8773		0.1	3	32					C1	KO-3	Alox15	FAM	NFQ-MGB	37.4864	37.4864	27.9299	0	0.1	3	33					C1	KO-4
C2	KO-1	Alox5	FAM	NFQ-MGB	29.9146	29.9146	19.3701	0	0.1	3	26					C2	KO-2	Alox5	FAM	NFQ-MGB	29.6568	29.6568	20.0781		0.1	3	25					C2	KO-3	Alox5	FAM	NFQ-MGB	28.9632	28.9632	19.4067	0	0.1	3	25					C2	KO-4
C3	KO-1	Alox5ap	FAM	NFQ-MGB	24.1604	24.1604	13.616	0	0.1	3	20					C3	KO-2	Alox5ap	FAM	NFQ-MGB	23.9632	23.9632	14.3844		0.1	3	20					C3	KO-3	Alox5ap	FAM	NFQ-MGB	24.0053	24.0053	14.4487	0	0.1	3	20					C3	KO-4
C4	KO-1	CD36	FAM	NFQ-MGB	23.9075	23.9075	13.363	0	0.1	3	20					C4	KO-2	CD36	FAM	NFQ-MGB	23.7171	23.7171	14.1383		0.1	3	20					C4	KO-3	CD36	FAM	NFQ-MGB	23.7161	23.7161	14.1595	0	0.1	3	20					C4	KO-4
C5	KO-1	Cyp27a1	FAM	NFQ-MGB	29.6087	29.6087	19.0643	0	0.1	3	26					C5	KO-2	Cyp27a1	FAM	NFQ-MGB	28.9304	28.9304	19.3517		0.1	3	25					C5	KO-3	Cyp27a1	FAM	NFQ-MGB	29.171	29.171	19.6145	0	0.1	3	25					C5	KO-4
C6	KO-1	Fabp4	FAM	NFQ-MGB	25.9396	25.9396	15.3951	0	0.1	3	22					C6	KO-2	Fabp4	FAM	NFQ-MGB	25.6494	25.6494	16.0706		0.1	3	21					C6	KO-3	Fabp4	FAM	NFQ-MGB	25.7879	25.7879	16.2314	0	0.1	3	22					C6	KO-4
D1	KO-1	Fabp5	FAM	NFQ-MGB	27.5226	27.5226	16.9781	0	0.1	3	24					D1	KO-2	Fabp5	FAM	NFQ-MGB	27.2742	27.2742	17.6954		0.1	3	23					D1	KO-3	Fabp5	FAM	NFQ-MGB	27.2824	27.2824	17.7259	0	0.1	3	23					D1	KO-4
D2	KO-1	Fads1	FAM	NFQ-MGB	25.2734	25.2734	14.729	0	0.1	3	21					D2	KO-2	Fads1	FAM	NFQ-MGB	24.9896	24.9896	15.4109		0.1	3	21					D2	KO-3	Fads1	FAM	NFQ-MGB	25.0613	25.0613	15.5048	0	0.1	3	21					D2	KO-4
D3	KO-1	Fads2	FAM	NFQ-MGB	32.3907	32.3907	21.8463	0	0.1	3	28					D3	KO-2	Fads2	FAM	NFQ-MGB	32.6076	32.6076	23.0288		0.1	3	29					D3	KO-3	Fads2	FAM	NFQ-MGB	32.9349	32.9349	23.3784	0	0.1	3	29					D3	KO-4
D4	KO-1	Fads3	FAM	NFQ-MGB	31.512	31.512	20.9676	0	0.1	3	27					D4	KO-2	Fads3	FAM	NFQ-MGB	31.726	31.726	22.1472		0.1	3	28					D4	KO-3	Fads3	FAM	NFQ-MGB	31.5595	31.5595	22.003	0	0.1	3	27					D4	KO-4
D5	KO-1	Gyk	FAM	NFQ-MGB	28.2107	28.2107	17.6662	0	0.1	3	24					D5	KO-2	Gyk	FAM	NFQ-MGB	28.0796	28.0796	18.5008		0.1	3	24					D5	KO-3	Gyk	FAM	NFQ-MGB	28.1061	28.1061	18.5495	0	0.1	3	24					D5	KO-4
D6	KO-1	Hmgcr	FAM	NFQ-MGB	25.275	25.275	14.7306	0	0.1	3	21					D6	KO-2	Hmgcr	FAM	NFQ-MGB	24.9955	24.9955	15.4167		0.1	3	21					D6	KO-3	Hmgcr	FAM	NFQ-MGB	25.1821	25.1821	15.6256	0	0.1	3	21					D6	KO-4
E1	KO-1	Hmgcs1	FAM	NFQ-MGB	28.1545	28.1545	17.6101	0	0.1	3	24					E1	KO-2	Hmgcs1	FAM	NFQ-MGB	27.8454	27.8454	18.2666		0.1	3	24					E1	KO-3	Hmgcs1	FAM	NFQ-MGB	27.9545	27.9545	18.398	0	0.1	3	24					E1	KO-4
E2	KO-1	Hadhb	FAM	NFQ-MGB	26.6538	26.6538	16.1093	0	0.1	3	22					E2	KO-2	Hadhb	FAM	NFQ-MGB	26.1612	26.1612	16.5825		0.1	3	22					E2	KO-3	Hadhb	FAM	NFQ-MGB	26.3103	26.3103	16.7538	0	0.1	3	22					E2	KO-4
E3	KO-1	Insig1	FAM	NFQ-MGB	26.4606	26.4606	15.9161	0	0.1	3	22					E3	KO-2	Insig1	FAM	NFQ-MGB	26.2331	26.2331	16.6543		0.1	3	22					E3	KO-3	Insig1	FAM	NFQ-MGB	26.3291	26.3291	16.7725	0	0.1	3	22					E3	KO-4
E4	KO-1	IL-1b	FAM	NFQ-MGB	28.0972	28.0972	17.5528	0	0.1	3	24					E4	KO-2	IL-1b	FAM	NFQ-MGB	26.2612	26.2612	16.6824		0.1	3	22					E4	KO-3	IL-1b	FAM	NFQ-MGB	27.1951	27.1951	17.6385	0	0.1	3	23					E4	KO-4
E5	KO-1	IL-6	FAM	NFQ-MGB	36.4947	36.4947	25.9503	0	0.1	3	33					E5	KO-2	IL-6	FAM	NFQ-MGB	34.3414	34.3414	24.7626		0.1	3	31					E5	KO-3	IL-6	FAM	NFQ-MGB	36.5024	36.5024	26.9459	0	0.1	3	33					E5	KO-4
E6	KO-1	Ldlr	FAM	NFQ-MGB	25.4483	25.4483	14.9039	0	0.1	3	21					E6	KO-2	Ldlr	FAM	NFQ-MGB	25.233	25.233	15.6542		0.1	3	21					E6	KO-3	Ldlr	FAM	NFQ-MGB	25.3162	25.3162	15.7597	0	0.1	3	21					E6	KO-4
F1	KO-1	Lta4h	FAM	NFQ-MGB	26.0917	26.0917	15.5472	0	0.1	3	22					F1	KO-2	Lta4h	FAM	NFQ-MGB	25.7234	25.7234	16.1446		0.1	3	21					F1	KO-3	Lta4h	FAM	NFQ-MGB	25.9735	25.9735	16.417	0	0.1	3	22					F1	KO-4
F2	KO-1	Ltc4s	FAM	NFQ-MGB	29.1371	29.1371	18.5926	0	0.1	3	25					F2	KO-2	Ltc4s	FAM	NFQ-MGB	28.532	28.532	18.9532		0.1	3	25					F2	KO-3	Ltc4s	FAM	NFQ-MGB	28.8273	28.8273	19.2707	0	0.1	3	25					F2	KO-4
F3	KO-1	Lpl	FAM	NFQ-MGB	27.718	27.718	17.1736	0	0.1	3	24					F3	KO-2	Lpl	FAM	NFQ-MGB	27.6582	27.6582	18.0794		0.1	3	24					F3	KO-3	Lpl	FAM	NFQ-MGB	27.4793	27.4793	17.9227	0	0.1	3	23					F3	KO-4
F4	KO-1	Nr1h3	FAM	NFQ-MGB	26.7549	26.7549	16.2105	0	0.1	3	22					F4	KO-2	Nr1h3	FAM	NFQ-MGB	26.5239	26.5239	16.9451		0.1	3	22					F4	KO-3	Nr1h3	FAM	NFQ-MGB	26.4778	26.4778	16.9212	0	0.1	3	22					F4	KO-4
F5	KO-1	Pla2g4a	FAM	NFQ-MGB	27.4265	27.4265	16.882	0	0.1	3	23					F5	KO-2	Pla2g4a	FAM	NFQ-MGB	27.2984	27.2984	17.7196		0.1	3	23					F5	KO-3	Pla2g4a	FAM	NFQ-MGB	27.2443	27.2443	17.6878	0	0.1	3	23					F5	KO-4
F6	KO-1	Ppard	FAM	NFQ-MGB	28.0554	28.0554	17.5109	0	0.1	3	24					F6	KO-2	Ppard	FAM	NFQ-MGB	27.6499	27.6499	18.0711		0.1	3	24					F6	KO-3	Ppard	FAM	NFQ-MGB	27.7757	27.7757	18.2192	0	0.1	3	24					F6	KO-4
G1	KO-1	Pparg	FAM	NFQ-MGB	34.5746	34.5746	24.0301	0	0.1	3	30					G1	KO-2	Pparg	FAM	NFQ-MGB	34.9203	34.9203	25.3416		0.1	3	30					G1	KO-3	Pparg	FAM	NFQ-MGB	35.0841	35.0841	25.5276	0	0.1	3	31					G1	KO-4
G2	KO-1	Ptgs2	FAM	NFQ-MGB	34.1904	34.1904	23.6459	0	0.1	3	30					G2	KO-2	Ptgs2	FAM	NFQ-MGB	33.7581	33.7581	24.1793		0.1	3	30					G2	KO-3	Ptgs2	FAM	NFQ-MGB	33.8749	33.8749	24.3184	0	0.1	3	30					G2	KO-4
G3	KO-1	Slc16a6	FAM	NFQ-MGB	26.3177	26.3177	15.7733	0	0.1	3	22					G3	KO-2	Slc16a6	FAM	NFQ-MGB	26.1829	26.1829	16.6041		0.1	3	22					G3	KO-3	Slc16a6	FAM	NFQ-MGB	26.2252	26.2252	16.6686	0	0.1	3	22					G3	KO-4
G4	KO-1	Slc27a1	FAM	NFQ-MGB	25.7962	25.7962	15.2517	0	0.1	3	22					G4	KO-2	Slc27a1	FAM	NFQ-MGB	25.6199	25.6199	16.0411		0.1	3	21					G4	KO-3	Slc27a1	FAM	NFQ-MGB	25.667	25.667	16.1104	0	0.1	3	21					G4	KO-4
G5	KO-1	Slc27a3	FAM	NFQ-MGB	Undetermined				0.1	3	35					G5	KO-2	Slc27a3	FAM	NFQ-MGB	37.6628	37.6628	28.084		0.1	3	33					G5	KO-3	Slc27a3	FAM	NFQ-MGB	37.6806	37.6806	28.1241	0	0.1	3	33					G5	KO-4
G6	KO-1	Srebf1	FAM	NFQ-MGB	27.706	27.706	17.1615	0	0.1	3	24					G6	KO-2	Srebf1	FAM	NFQ-MGB	27.4192	27.4192	17.8404		0.1	3	23					G6	KO-3	Srebf1	FAM	NFQ-MGB	27.5403	27.5403	17.9838	0	0.1	3	24					G6	KO-4
H1	KO-1	Srebf2	FAM	NFQ-MGB	26.1554	26.1554	15.611	0	0.1	3	22					H1	KO-2	Srebf2	FAM	NFQ-MGB	26.1295	26.1295	16.5507		0.1	3	22					H1	KO-3	Srebf2	FAM	NFQ-MGB	26.0907	26.0907	16.5342	0	0.1	3	22					H1	KO-4
H2	KO-1	Stard4	FAM	NFQ-MGB	28.3086	28.3086	17.7641	0	0.1	3	24					H2	KO-2	Stard4	FAM	NFQ-MGB	28.2254	28.2254	18.6466		0.1	3	24					H2	KO-3	Stard4	FAM	NFQ-MGB	28.377	28.377	18.8205	0	0.1	3	24					H2	KO-4
H3	KO-1	Scd1	FAM	NFQ-MGB	33.0378	33.0378	22.4934	0	0.1	3	29					H3	KO-2	Scd1	FAM	NFQ-MGB	32.6177	32.6177	23.0389		0.1	3	29					H3	KO-3	Scd1	FAM	NFQ-MGB	32.5228	32.5228	22.9662	0	0.1	3	28					H3	KO-4
H4	KO-1	Tbxas1	FAM	NFQ-MGB	25.2049	25.2049	14.6604	0	0.1	3	21					H4	KO-2	Tbxas1	FAM	NFQ-MGB	24.9506	24.9506	15.3719		0.1	3	21					H4	KO-3	Tbxas1	FAM	NFQ-MGB	24.9532	24.9532	15.3967	0	0.1	3	21					H4	KO-4
H5	KO-1	TNF	FAM	NFQ-MGB	27.4819	27.4819	16.9375	0	0.1	3	23					H5	KO-2	TNF	FAM	NFQ-MGB	27.3856	27.3856	17.8068		0.1	3	23					H5	KO-3	TNF	FAM	NFQ-MGB	27.1435	27.1435	17.5869	0	0.1	3	22					H5	KO-4
H6	KO-1	Ucp2	FAM	NFQ-MGB	21.5908	21.5908	11.0463	0	0.1	3	17					H6	KO-2	Ucp2	FAM	NFQ-MGB	21.4178	21.4178	11.839		0.1	3	17					H6	KO-3	Ucp2	FAM	NFQ-MGB	21.2882	21.2882	11.7317	0	0.1	3	17					H6	KO-4
A7	KO+POVPC-1	18S	FAM	NFQ-MGB	10.4954	10.4954			0.1	3	6					A7	KO+POVPC-2	18S	FAM	NFQ-MGB	9.85822	9.85822			0.1	3	5					A7	KO+POVPC-3	18S	FAM	NFQ-MGB	10.279	10.279			0.1	3	6					A7	KO+POVPC-4
A8	KO+POVPC-1	GAPDH	FAM	NFQ-MGB	18.6971	18.6971	8.20163	0.0121536	0.1	3	15		0.991611			A8	KO+POVPC-2	GAPDH	FAM	NFQ-MGB	18.3146	18.3146	8.45637	-0.401471	0.1	3	14		1.32085			A8	KO+POVPC-3	GAPDH	FAM	NFQ-MGB	18.3243	18.3243	8.04531	-0.970386	0.1	3	14		1.95936			A8	KO+POVPC-4
A9	KO+POVPC-1	HPRT1	FAM	NFQ-MGB	24.8549	24.8549	14.3595	0.198997	0.1	3	21		0.871156			A9	KO+POVPC-2	HPRT1	FAM	NFQ-MGB	24.7041	24.7041	14.8459	0.0114698	0.1	3	20		0.992081			A9	KO+POVPC-3	HPRT1	FAM	NFQ-MGB	24.515	24.515	14.236	-0.546454	0.1	3	20		1.46049			A9	KO+POVPC-4
A10	KO+POVPC-1	Gusb	FAM	NFQ-MGB	23.0696	23.0696	12.5742	0.21447	0.1	3	19		0.861863			A10	KO+POVPC-2	Gusb	FAM	NFQ-MGB	22.7414	22.7414	12.8831	-0.288705	0.1	3	19		1.22154			A10	KO+POVPC-3	Gusb	FAM	NFQ-MGB	22.515	22.515	12.236	-0.873113	0.1	3	18		1.83161			A10	KO+POVPC-4
A11	KO+POVPC-1	Abca1	FAM	NFQ-MGB	23.2178	23.2178	12.7224	0.222002	0.1	3	19		0.857375			A11	KO+POVPC-2	Abca1	FAM	NFQ-MGB	22.81	22.81	12.9518	-0.219659	0.1	3	19		1.16446			A11	KO+POVPC-3	Abca1	FAM	NFQ-MGB	22.8981	22.8981	12.6191	-0.62114	0.1	3	19		1.53809			A11	KO+POVPC-4
A12	KO+POVPC-1	Abcg1	FAM	NFQ-MGB	32.2588	32.2588	21.7634	0.482159	0.1	3	28		0.715906			A12	KO+POVPC-2	Abcg1	FAM	NFQ-MGB	32.0263	32.0263	22.1681	-0.00998688	0.1	3	28		1.00695			A12	KO+POVPC-3	Abcg1	FAM	NFQ-MGB	32.2737	32.2737	21.9947	-0.0268087	0.1	3	28		1.01876			A12	KO+POVPC-4
B7	KO+POVPC-1	Acat1	FAM	NFQ-MGB	28.2563	28.2563	17.7609	-0.0305767	0.1	3	24		1.02142			B7	KO+POVPC-2	Acat1	FAM	NFQ-MGB	27.7293	27.7293	17.8711	-0.575548	0.1	3	23		1.49024			B7	KO+POVPC-3	Acat1	FAM	NFQ-MGB	27.8898	27.8898	17.6108	-0.814204	0.1	3	24		1.75833			B7	KO+POVPC-4
B8	KO+POVPC-1	Soat2	FAM	NFQ-MGB	29.5623	29.5623	19.0668	-0.216805	0.1	3	25		1.16216			B8	KO+POVPC-2	Soat2	FAM	NFQ-MGB	28.9854	28.9854	19.1272	-0.922268	0.1	3	25		1.89509			B8	KO+POVPC-3	Soat2	FAM	NFQ-MGB	28.9249	28.9249	18.6459	-1.0704	0.1	3	25		2.10001			B8	KO+POVPC-4
B9	KO+POVPC-1	Acadvl	FAM	NFQ-MGB	27.0002	27.0002	16.5048	-0.920872	0.1	3	23		1.89326			B9	KO+POVPC-2	Acadvl	FAM	NFQ-MGB	26.9028	26.9028	17.0446	-0.99844	0.1	3	23		1.99784			B9	KO+POVPC-3	Acadvl	FAM	NFQ-MGB	26.7752	26.7752	16.4962	-1.50048	0.1	3	23		2.82936			B9	KO+POVPC-4
B10	KO+POVPC-1	Adfp	FAM	NFQ-MGB	22.3003	22.3003	11.8048	0.385269	0.1	3	18		0.765636			B10	KO+POVPC-2	Adfp	FAM	NFQ-MGB	22.0001	22.0001	12.1419	0.0815783	0.1	3	18		0.945023			B10	KO+POVPC-3	Adfp	FAM	NFQ-MGB	21.8611	21.8611	11.5821	-0.623708	0.1	3	18		1.54083			B10	KO+POVPC-4
B11	KO+POVPC-1	Apoe	FAM	NFQ-MGB	18.352	18.352	7.85663	-0.185715	0.1	3	14		1.13738			B11	KO+POVPC-2	Apoe	FAM	NFQ-MGB	18.3235	18.3235	8.46528	0.143723	0.1	3	14		0.90518			B11	KO+POVPC-3	Apoe	FAM	NFQ-MGB	18.468	18.468	8.189	-0.46791	0.1	3	14		1.3831			B11	KO+POVPC-4
B12	KO+POVPC-1	Alox12	FAM	NFQ-MGB	Undetermined				0.1	3	39		#VALUE!			B12	KO+POVPC-2	Alox12	FAM	NFQ-MGB	38.1485	38.1485	28.2902	-1.6153	0.1	3	34		3.06376			B12	KO+POVPC-3	Alox12	FAM	NFQ-MGB	38.0755	38.0755	27.7965	-0.173457	0.1	3	34		1.12776			B12	KO+POVPC-4
C7	KO+POVPC-1	Alox15	FAM	NFQ-MGB	38.1741	38.1741	27.6787	-0.145496	0.1	3	34		1.10611			C7	KO+POVPC-2	Alox15	FAM	NFQ-MGB	36.4381	36.4381	26.5799	-0.297386	0.1	3	32		1.22892			C7	KO+POVPC-3	Alox15	FAM	NFQ-MGB	Undetermined				0.1	3	39		#VALUE!			C7	KO+POVPC-4
C8	KO+POVPC-1	Alox5	FAM	NFQ-MGB	29.3389	29.3389	18.8434	-0.526697	0.1	3	25		1.44063			C8	KO+POVPC-2	Alox5	FAM	NFQ-MGB	28.908	28.908	19.0498	-1.02825	0.1	3	25		2.03955			C8	KO+POVPC-3	Alox5	FAM	NFQ-MGB	29.0901	29.0901	18.8111	-0.595546	0.1	3	25		1.51104			C8	KO+POVPC-4
C9	KO+POVPC-1	Alox5ap	FAM	NFQ-MGB	24.146	24.146	13.6506	0.034668	0.1	3	20		0.976256			C9	KO+POVPC-2	Alox5ap	FAM	NFQ-MGB	23.9587	23.9587	14.1005	-0.283923	0.1	3	20		1.2175			C9	KO+POVPC-3	Alox5ap	FAM	NFQ-MGB	23.9728	23.9728	13.6938	-0.754878	0.1	3	20		1.68749			C9	KO+POVPC-4
C10	KO+POVPC-1	CD36	FAM	NFQ-MGB	23.9899	23.9899	13.4945	0.131422	0.1	3	20		0.912931			C10	KO+POVPC-2	CD36	FAM	NFQ-MGB	23.6445	23.6445	13.7862	-0.352065	0.1	3	19		1.27639			C10	KO+POVPC-3	CD36	FAM	NFQ-MGB	23.4454	23.4454	13.1664	-0.993184	0.1	3	19		1.99057			C10	KO+POVPC-4
C11	KO+POVPC-1	Cyp27a1	FAM	NFQ-MGB	29.294	29.294	18.7986	-0.265707	0.1	3	25		1.20223			C11	KO+POVPC-2	Cyp27a1	FAM	NFQ-MGB	29.0724	29.0724	19.2142	-0.13748	0.1	3	25		1.09998			C11	KO+POVPC-3	Cyp27a1	FAM	NFQ-MGB	29.4095	29.4095	19.1305	-0.483985	0.1	3	25		1.3986			C11	KO+POVPC-4
C12	KO+POVPC-1	Fabp4	FAM	NFQ-MGB	26.3543	26.3543	15.8589	0.463802	0.1	3	22		0.725073			C12	KO+POVPC-2	Fabp4	FAM	NFQ-MGB	25.9509	25.9509	16.0927	0.0220394	0.1	3	22		0.98484			C12	KO+POVPC-3	Fabp4	FAM	NFQ-MGB	25.939	25.939	15.66	-0.571387	0.1	3	22		1.48595			C12	KO+POVPC-4
D7	KO+POVPC-1	Fabp5	FAM	NFQ-MGB	26.8879	26.8879	16.3925	-0.585634	0.1	3	23		1.5007			D7	KO+POVPC-2	Fabp5	FAM	NFQ-MGB	26.7823	26.7823	16.924	-0.771383	0.1	3	23		1.70691			D7	KO+POVPC-3	Fabp5	FAM	NFQ-MGB	26.5521	26.5521	16.2731	-1.45279	0.1	3	22		2.73738			D7	KO+POVPC-4
D8	KO+POVPC-1	Fads1	FAM	NFQ-MGB	25.2345	25.2345	14.7391	0.0101089	0.1	3	21		0.993018			D8	KO+POVPC-2	Fads1	FAM	NFQ-MGB	24.8487	24.8487	14.9905	-0.420354	0.1	3	21		1.33826			D8	KO+POVPC-3	Fads1	FAM	NFQ-MGB	24.8584	24.8584	14.5794	-0.925378	0.1	3	21		1.89918			D8	KO+POVPC-4
D9	KO+POVPC-1	Fads2	FAM	NFQ-MGB	32.8056	32.8056	22.3102	0.463886	0.1	3	29		0.725031			D9	KO+POVPC-2	Fads2	FAM	NFQ-MGB	32.7624	32.7624	22.9041	-0.124634	0.1	3	29		1.09023			D9	KO+POVPC-3	Fads2	FAM	NFQ-MGB	33.1047	33.1047	22.8257	-0.552711	0.1	3	29		1.46684			D9	KO+POVPC-4
D10	KO+POVPC-1	Fads3	FAM	NFQ-MGB	31.6488	31.6488	21.1533	0.18573	0.1	3	27		0.879204			D10	KO+POVPC-2	Fads3	FAM	NFQ-MGB	31.4944	31.4944	21.6361	-0.511034	0.1	3	27		1.42507			D10	KO+POVPC-3	Fads3	FAM	NFQ-MGB	31.3644	31.3644	21.0854	-0.917552	0.1	3	27		1.88891			D10	KO+POVPC-4
D11	KO+POVPC-1	Gyk	FAM	NFQ-MGB	28.0205	28.0205	17.5251	-0.1411	0.1	3	24		1.10275			D11	KO+POVPC-2	Gyk	FAM	NFQ-MGB	27.7624	27.7624	17.9041	-0.596638	0.1	3	24		1.51219			D11	KO+POVPC-3	Gyk	FAM	NFQ-MGB	27.61	27.61	17.331	-1.21854	0.1	3	24		2.32711			D11	KO+POVPC-4
D12	KO+POVPC-1	Hmgcr	FAM	NFQ-MGB	25.6208	25.6208	15.1254	0.394802	0.1	3	21		0.760594			D12	KO+POVPC-2	Hmgcr	FAM	NFQ-MGB	25.3465	25.3465	15.4883	0.0715113	0.1	3	21		0.951641			D12	KO+POVPC-3	Hmgcr	FAM	NFQ-MGB	25.1331	25.1331	14.8541	-0.771506	0.1	3	21		1.70705			D12	KO+POVPC-4
E7	KO+POVPC-1	Hmgcs1	FAM	NFQ-MGB	28.2041	28.2041	17.7087	0.0986156	0.1	3	25		0.933929			E7	KO+POVPC-2	Hmgcs1	FAM	NFQ-MGB	27.8575	27.8575	17.9993	-0.267275	0.1	3	24		1.20353			E7	KO+POVPC-3	Hmgcs1	FAM	NFQ-MGB	27.9291	27.9291	17.6501	-0.74791	0.1	3	24		1.67936			E7	KO+POVPC-4
E8	KO+POVPC-1	Hadhb	FAM	NFQ-MGB	26.6677	26.6677	16.1722	0.0629158	0.1	3	22		0.957327			E8	KO+POVPC-2	Hadhb	FAM	NFQ-MGB	26.4477	26.4477	16.5894	0.0069809	0.1	3	22		0.995173			E8	KO+POVPC-3	Hadhb	FAM	NFQ-MGB	26.1988	26.1988	15.9198	-0.83401	0.1	3	22		1.78263			E8	KO+POVPC-4
E9	KO+POVPC-1	Insig1	FAM	NFQ-MGB	27.9505	27.9505	17.4551	1.53897	0.1	3	24		0.344132			E9	KO+POVPC-2	Insig1	FAM	NFQ-MGB	27.6251	27.6251	17.7668	1.1125	0.1	3	23		0.462493			E9	KO+POVPC-3	Insig1	FAM	NFQ-MGB	27.2341	27.2341	16.9551	0.182591	0.1	3	23		0.881119			E9	KO+POVPC-4
E10	KO+POVPC-1	IL-1b	FAM	NFQ-MGB	26.1987	26.1987	15.7033	-1.84949	0.1	3	22		3.60374			E10	KO+POVPC-2	IL-1b	FAM	NFQ-MGB	26.8742	26.8742	17.016	0.333534	0.1	3	23		0.79359			E10	KO+POVPC-3	IL-1b	FAM	NFQ-MGB	27.9581	27.9581	17.6791	0.0405474	0.1	3	24		0.972286			E10	KO+POVPC-4
E11	KO+POVPC-1	IL-6	FAM	NFQ-MGB	34.7371	34.7371	24.2416	-1.70865	0.1	3	31		3.26855			E11	KO+POVPC-2	IL-6	FAM	NFQ-MGB	35.5667	35.5667	25.7085	0.945869	0.1	3	31		0.519117			E11	KO+POVPC-3	IL-6	FAM	NFQ-MGB	36.5601	36.5601	26.2811	-0.664771	0.1	3	33		1.58532			E11	KO+POVPC-4
E12	KO+POVPC-1	Ldlr	FAM	NFQ-MGB	25.7191	25.7191	15.2237	0.319824	0.1	3	22		0.801167			E12	KO+POVPC-2	Ldlr	FAM	NFQ-MGB	25.5112	25.5112	15.653	-0.00121021	0.1	3	21		1.00084			E12	KO+POVPC-3	Ldlr	FAM	NFQ-MGB	25.5184	25.5184	15.2394	-0.520261	0.1	3	22		1.43421			E12	KO+POVPC-4
F7	KO+POVPC-1	Lta4h	FAM	NFQ-MGB	26.1959	26.1959	15.7005	0.153282	0.1	3	22		0.899202			F7	KO+POVPC-2	Lta4h	FAM	NFQ-MGB	25.7234	25.7234	15.8652	-0.279408	0.1	3	21		1.2137			F7	KO+POVPC-3	Lta4h	FAM	NFQ-MGB	26.027	26.027	15.748	-0.668939	0.1	3	21		1.5899			F7	KO+POVPC-4
F8	KO+POVPC-1	Ltc4s	FAM	NFQ-MGB	29.2299	29.2299	18.7344	0.141798	0.1	3	25		0.906389			F8	KO+POVPC-2	Ltc4s	FAM	NFQ-MGB	28.8385	28.8385	18.9803	0.027092	0.1	3	25		0.981396			F8	KO+POVPC-3	Ltc4s	FAM	NFQ-MGB	28.9996	28.9996	18.7206	-0.550099	0.1	3	25		1.46419			F8	KO+POVPC-4
F9	KO+POVPC-1	Lpl	FAM	NFQ-MGB	27.5289	27.5289	17.0335	-0.140076	0.1	3	23		1.10196			F9	KO+POVPC-2	Lpl	FAM	NFQ-MGB	27.2647	27.2647	17.4065	-0.672873	0.1	3	23		1.59424			F9	KO+POVPC-3	Lpl	FAM	NFQ-MGB	27.1968	27.1968	16.9178	-1.00493	0.1	3	23		2.00684			F9	KO+POVPC-4
F10	KO+POVPC-1	Nr1h3	FAM	NFQ-MGB	26.8872	26.8872	16.3918	0.181284	0.1	3	23		0.881918			F10	KO+POVPC-2	Nr1h3	FAM	NFQ-MGB	26.4738	26.4738	16.6156	-0.32946	0.1	3	22		1.25654			F10	KO+POVPC-3	Nr1h3	FAM	NFQ-MGB	26.429	26.429	16.15	-0.771188	0.1	3	22		1.70667			F10	KO+POVPC-4
F11	KO+POVPC-1	Pla2g4a	FAM	NFQ-MGB	27.602	27.602	17.1066	0.224552	0.1	3	24		0.855861			F11	KO+POVPC-2	Pla2g4a	FAM	NFQ-MGB	26.9772	26.9772	17.1189	-0.60066	0.1	3	23		1.51641			F11	KO+POVPC-3	Pla2g4a	FAM	NFQ-MGB	26.8957	26.8957	16.6167	-1.07105	0.1	3	23		2.10097			F11	KO+POVPC-4
F12	KO+POVPC-1	Ppard	FAM	NFQ-MGB	28.0793	28.0793	17.5839	0.0729599	0.1	3	24		0.950686			F12	KO+POVPC-2	Ppard	FAM	NFQ-MGB	27.8467	27.8467	17.9884	-0.0826721	0.1	3	24		1.05898			F12	KO+POVPC-3	Ppard	FAM	NFQ-MGB	28.0303	28.0303	17.7513	-0.467925	0.1	3	24		1.38312			F12	KO+POVPC-4
G7	KO+POVPC-1	Pparg	FAM	NFQ-MGB	36.1251	36.1251	25.6297	1.59954	0.1	3	32		0.329981			G7	KO+POVPC-2	Pparg	FAM	NFQ-MGB	35.4748	35.4748	25.6166	0.274994	0.1	3	31		0.826454			G7	KO+POVPC-3	Pparg	FAM	NFQ-MGB	37.1314	37.1314	26.8524	1.32482	0.1	3	32		0.399198			G7	KO+POVPC-4
G8	KO+POVPC-1	Ptgs2	FAM	NFQ-MGB	33.4315	33.4315	22.9361	-0.709885	0.1	3	29		1.63567			G8	KO+POVPC-2	Ptgs2	FAM	NFQ-MGB	33.295	33.295	23.4367	-0.742607	0.1	3	29		1.6732			G8	KO+POVPC-3	Ptgs2	FAM	NFQ-MGB	33.1336	33.1336	22.8546	-1.46373	0.1	3	29		2.75821			G8	KO+POVPC-4
G9	KO+POVPC-1	Slc16a6	FAM	NFQ-MGB	26.5724	26.5724	16.077	0.303713	0.1	3	22		0.810165			G9	KO+POVPC-2	Slc16a6	FAM	NFQ-MGB	25.9368	25.9368	16.0785	-0.525568	0.1	3	22		1.4395			G9	KO+POVPC-3	Slc16a6	FAM	NFQ-MGB	25.9135	25.9135	15.6345	-1.03411	0.1	3	22		2.04785			G9	KO+POVPC-4
G10	KO+POVPC-1	Slc27a1	FAM	NFQ-MGB	25.8275	25.8275	15.3321	0.0803871	0.1	3	22		0.945804			G10	KO+POVPC-2	Slc27a1	FAM	NFQ-MGB	25.5096	25.5096	15.6514	-0.389732	0.1	3	21		1.31015			G10	KO+POVPC-3	Slc27a1	FAM	NFQ-MGB	25.4761	25.4761	15.1971	-0.913337	0.1	3	21		1.8834			G10	KO+POVPC-4
G11	KO+POVPC-1	Slc27a3	FAM	NFQ-MGB	39.406	39.406	28.9106		0.1	3	35		#VALUE!			G11	KO+POVPC-2	Slc27a3	FAM	NFQ-MGB	39.3158	39.3158	29.4576	1.37359	0.1	3	35		0.38593			G11	KO+POVPC-3	Slc27a3	FAM	NFQ-MGB	39.3368	39.3368	29.0578	0.93377	0.1	3	35		0.523489			G11	KO+POVPC-4
G12	KO+POVPC-1	Srebf1	FAM	NFQ-MGB	27.7507	27.7507	17.2553	0.093729	0.1	3	24		0.937097			G12	KO+POVPC-2	Srebf1	FAM	NFQ-MGB	27.5897	27.5897	17.7315	-0.108932	0.1	3	24		1.07843			G12	KO+POVPC-3	Srebf1	FAM	NFQ-MGB	27.4354	27.4354	17.1564	-0.82738	0.1	3	23		1.77446			G12	KO+POVPC-4
H7	KO+POVPC-1	Srebf2	FAM	NFQ-MGB	26.4088	26.4088	15.9134	0.302446	0.1	3	22		0.810876			H7	KO+POVPC-2	Srebf2	FAM	NFQ-MGB	26.0608	26.0608	16.2026	-0.348183	0.1	3	22		1.27296			H7	KO+POVPC-3	Srebf2	FAM	NFQ-MGB	25.9012	25.9012	15.6222	-0.911979	0.1	3	22		1.88162			H7	KO+POVPC-4
H8	KO+POVPC-1	Stard4	FAM	NFQ-MGB	28.7119	28.7119	18.2165	0.452326	0.1	3	25		0.730864			H8	KO+POVPC-2	Stard4	FAM	NFQ-MGB	28.293	28.293	18.4348	-0.211832	0.1	3	24		1.15816			H8	KO+POVPC-3	Stard4	FAM	NFQ-MGB	28.3614	28.3614	18.0824	-0.738128	0.1	3	24		1.66801			H8	KO+POVPC-4
H9	KO+POVPC-1	Scd1	FAM	NFQ-MGB	32.5126	32.5126	22.0172	-0.476151	0.1	3	29		1.39103			H9	KO+POVPC-2	Scd1	FAM	NFQ-MGB	33.1469	33.1469	23.2887	0.249752	0.1	3	29		0.841041			H9	KO+POVPC-3	Scd1	FAM	NFQ-MGB	32.5191	32.5191	22.2401	-0.726146	0.1	3	28		1.65421			H9	KO+POVPC-4
H10	KO+POVPC-1	Tbxas1	FAM	NFQ-MGB	25.3886	25.3886	14.8932	0.232782	0.1	3	21		0.850992			H10	KO+POVPC-2	Tbxas1	FAM	NFQ-MGB	25.1721	25.1721	15.3138	-0.058013	0.1	3	21		1.04103			H10	KO+POVPC-3	Tbxas1	FAM	NFQ-MGB	24.9453	24.9453	14.6663	-0.730432	0.1	3	21		1.65914			H10	KO+POVPC-4
H11	KO+POVPC-1	TNF	FAM	NFQ-MGB	27.298	27.298	16.8025	-0.134943	0.1	3	22		1.09805			H11	KO+POVPC-2	TNF	FAM	NFQ-MGB	26.7674	26.7674	16.9092	-0.897646	0.1	3	20		1.86302			H11	KO+POVPC-3	TNF	FAM	NFQ-MGB	26.5431	26.5431	16.2641	-1.32285	0.1	3	21		2.5016			H11	KO+POVPC-4
H12	KO+POVPC-1	Ucp2	FAM	NFQ-MGB	21.5076	21.5076	11.0122	-0.0341434	0.1	3	17		1.02395			H12	KO+POVPC-2	Ucp2	FAM	NFQ-MGB	21.1944	21.1944	11.3362	-0.502843	0.1	3	17		1.417			H12	KO+POVPC-3	Ucp2	FAM	NFQ-MGB	21.1266	21.1266	10.8476	-0.884042	0.1	3	17		1.84554			H12	KO+POVPC-4
[truncated: 11 more columns]

## Sheet: Sheet3
Well	Sample Name	Target Name	Reporter	Quencher		Cт-1	Cт-2	Cт-3	Cт-4		Cт Mean	ΔCт Mean	ΔΔCт		fold
A1	WT	18S	FAM	NFQ-MGB		9.6145	10.6918	9.53821	9.54034		9.8462
A2	WT	GAPDH	FAM	NFQ-MGB		18.5709	18.9615	18.4578	18.4602		18.6126	8.7664	0
A3	WT	HPRT1	FAM	NFQ-MGB		24.3913	24.7638	24.2619	24.1662		24.3958	14.5496	0
A4	WT	Gusb	FAM	NFQ-MGB		22.7929	23.1763	22.5705	22.5798		22.7799	12.9337	0
A5	WT	Abca1	FAM	NFQ-MGB		23.5909	23.7328	23.7804	23.3441		23.6121	13.7659	0
A6	WT	Abcg1	FAM	NFQ-MGB		32.6631	32.5965	32.7197	32.3585		32.5844	22.7382	0
B1	WT	Acat1	FAM	NFQ-MGB		28.0127	28.7443	28.426	27.8303		28.2533	18.4071	0
B2	WT	Soat2	FAM	NFQ-MGB		28.5149	28.5522	28.3732	28.6734		28.5284	18.6822	0
B3	WT	Acadvl	FAM	NFQ-MGB		27.1928	28.3056	27.6834	27.9765		27.7896	17.9434	0
B4	WT	Adfp	FAM	NFQ-MGB		21.4164	21.7809	21.2472	21.3454		21.4475	11.6013	0
B5	WT	Apoe	FAM	NFQ-MGB		18.8816	19.1887	18.7735	18.5723		18.854	9.00781	0
B6	WT	Alox12	FAM	NFQ-MGB		38.2941	38.4873	Undetermined	Undetermined		38.3907	28.5445	0
C1	WT	Alox15	FAM	NFQ-MGB		36.1238	36.7826	36.8947	36.4993		36.5751	26.7289	0
C2	WT	Alox5	FAM	NFQ-MGB		28.9683	29.63	28.8543	29.3622		29.2037	19.3575	0
C3	WT	Alox5ap	FAM	NFQ-MGB		23.9218	24.8173	23.7911	23.8686		24.0997	14.2535	0
C4	WT	CD36	FAM	NFQ-MGB		21.9528	22.2425	21.813	21.8302		21.9596	12.1134	0
C5	WT	Cyp27a1	FAM	NFQ-MGB		29.7607	29.9799	29.4688	29.5454		29.6887	19.8425	0
C6	WT	Fabp4	FAM	NFQ-MGB		26.2938	26.4575	25.8626	25.8567		26.1176	16.2714	0
D1	WT	Fabp5	FAM	NFQ-MGB		27.7306	28.3425	28.2308	27.877		28.0452	18.199	0
D2	WT	Fads1	FAM	NFQ-MGB		25.2036	25.4454	25.0906	25.1029		25.2106	15.3644	0
D3	WT	Fads2	FAM	NFQ-MGB		33.2357	33.8338	33.5284	32.9686		33.3916	23.5454	0
D4	WT	Fads3	FAM	NFQ-MGB		31.8116	32.1595	31.9214	31.9637		31.964	22.1178	0
D5	WT	Gyk	FAM	NFQ-MGB		27.8932	28.2213	27.6969	27.8392		27.9126	18.0664	0
D6	WT	Hmgcr	FAM	NFQ-MGB		25.4515	25.8898	25.5834	25.292		25.5542	15.708	0
E1	WT	Hmgcs1	FAM	NFQ-MGB		28.4463	28.7525	28.2455	28.2711		28.4289	18.5827	0
E2	WT	Hadhb	FAM	NFQ-MGB		26.5587	26.7826	26.2123	26.3078		26.4654	16.6191	0
E3	WT	Insig1	FAM	NFQ-MGB		27.0816	27.9862	27.0553	26.8975		27.2551	17.4089	0
E4	WT	IL-1b	FAM	NFQ-MGB		30.3473	30.3946	29.7984	29.4007		29.9853	20.139	0
E5	WT	IL-6	FAM	NFQ-MGB		36.3726	37.2264	37.4566	37.1159		37.0429	27.1967	0
E6	WT	Ldlr	FAM	NFQ-MGB		25.7511	26.0298	25.5983	25.6771		25.7641	15.9179	0
F1	WT	Lta4h	FAM	NFQ-MGB		25.8956	26.3135	25.7471	25.6999		25.914	16.0678	0
F2	WT	Ltc4s	FAM	NFQ-MGB		29.0068	29.4044	28.9531	28.8994		29.0659	19.2197	0
F3	WT	Lpl	FAM	NFQ-MGB		28.5754	28.6398	28.4044	28.3847		28.5011	18.6549	0
F4	WT	Nr1h3	FAM	NFQ-MGB		26.807	27.1223	26.6922	26.6046		26.8065	16.9603	0
F5	WT	Pla2g4a	FAM	NFQ-MGB		26.647	27.0912	26.5023	26.5471		26.6969	16.8507	0
F6	WT	Ppard	FAM	NFQ-MGB		27.9245	28.3087	27.8434	27.6471		27.9309	18.0847	0
G1	WT	Pparg	FAM	NFQ-MGB		35.4282	36.2544	35.35	36.3325		35.8413	25.995	0
G2	WT	Ptgs2	FAM	NFQ-MGB		34.0056	33.7446	33.9114	33.98		33.9104	24.0642	0
G3	WT	Slc16a6	FAM	NFQ-MGB		26.3908	26.9532	26.1917	26.2209		26.4392	16.5929	0
G4	WT	Slc27a1	FAM	NFQ-MGB		25.7101	26.0184	25.4245	25.5478		25.6752	15.829	0
G5	WT	Slc27a3	FAM	NFQ-MGB		38.3071	37.8291	39.0157	39.0222		38.5435	28.6973	0
G6	WT	Srebf1	FAM	NFQ-MGB		27.7259	27.9576	27.5374	27.5632		27.696	17.8498	0
H1	WT	Srebf2	FAM	NFQ-MGB		26.4352	26.6912	26.3041	26.5082		26.4847	16.6385	0
H2	WT	Stard4	FAM	NFQ-MGB		28.8062	29.096	28.7026	28.8054		28.8525	19.0063	0
H3	WT	Scd1	FAM	NFQ-MGB		32.8466	33.297	32.6069	32.79		32.8851	23.0389	0
H4	WT	Tbxas1	FAM	NFQ-MGB		25.3873	25.4996	25.0137	25.148		25.2621	15.4159	0
H5	WT	TNF	FAM	NFQ-MGB		27.2423	27.4782	26.2619	26.7145		26.9242	17.078	0
H6	WT	Ucp2	FAM	NFQ-MGB		21.1992	21.3926	21.1766	21.0201		21.1971	11.3509	0
A7	WT+POVPC	18S	FAM	NFQ-MGB		9.5306	10.4724	9.43653	9.50851		9.737
A8	WT+POVPC	GAPDH	FAM	NFQ-MGB		18.4741	18.6901	18.4165	18.3614		18.4855	8.7485	-0.0179005		1.01248
A9	WT+POVPC	HPRT1	FAM	NFQ-MGB		24.4057	24.4606	24.4559	24.6		24.4806	14.7436	0.194001		0.874178
A10	WT+POVPC	Gusb	FAM	NFQ-MGB		22.695	23.029	22.7032	22.7239		22.7878	13.0508	0.117061		0.922064
A11	WT+POVPC	Abca1	FAM	NFQ-MGB		23.4134	23.5809	23.4079	23.4711		23.4683	13.7313	-0.0345259		1.02422
A12	WT+POVPC	Abcg1	FAM	NFQ-MGB		32.2522	32.4467	32.6427	32.8558		32.5493	22.8123	0.0740933		0.949939
B7	WT+POVPC	Acat1	FAM	NFQ-MGB		28.0576	28.1574	28.0996	27.85		28.0411	18.3041	-0.102949		1.07397
B8	WT+POVPC	Soat2	FAM	NFQ-MGB		28.0883	28.1606	27.9923	27.7801		28.0053	18.2683	-0.413876		1.33226
B9	WT+POVPC	Acadvl	FAM	NFQ-MGB		26.7519	27.0418	26.7898	26.9225		26.8765	17.1395	-0.803859		1.74576
B10	WT+POVPC	Adfp	FAM	NFQ-MGB		21.6061	21.8196	21.478	21.5923		21.624	11.887	0.285741		0.82032
B11	WT+POVPC	Apoe	FAM	NFQ-MGB		18.689	18.7901	18.6824	18.9287		18.7725	9.03552	0.027709		0.980977
B12	WT+POVPC	Alox12	FAM	NFQ-MGB		Undetermined	38.8281	38.7245	39.6529		39.0685	29.3315	0.787045		0.57953
C7	WT+POVPC	Alox15	FAM	NFQ-MGB		38.7191	35.4913	Undetermined	36.6688		36.9597	27.2227	0.493849		0.710128
C8	WT+POVPC	Alox5	FAM	NFQ-MGB		29.0478	29.2035	28.9039	29.0335		29.0472	19.3102	-0.0473123		1.03334
C9	WT+POVPC	Alox5ap	FAM	NFQ-MGB		23.9732	24.0714	23.8378	23.7687		23.9128	14.1758	-0.0777187		1.05535
C10	WT+POVPC	CD36	FAM	NFQ-MGB		21.7748	21.997	21.7583	21.8354		21.8414	12.1044	-0.0090642		1.0063
C11	WT+POVPC	Cyp27a1	FAM	NFQ-MGB		29.5049	29.6174	29.3843	29.6416		29.537	19.8	-0.0424509		1.02986
C12	WT+POVPC	Fabp4	FAM	NFQ-MGB		26.2845	26.7152	26.4039	26.3908		26.4486	16.7116	0.440171		0.737047
D7	WT+POVPC	Fabp5	FAM	NFQ-MGB		27.0796	27.7682	27.4924	27.2025		27.3857	17.6487	-0.550319		1.46441
D8	WT+POVPC	Fads1	FAM	NFQ-MGB		24.9786	25.1922	25.0192	24.9887		25.0447	15.3077	-0.0567722		1.04014
D9	WT+POVPC	Fads2	FAM	NFQ-MGB		33.7599	32.913	33.4197	32.9237		33.2541	23.5171	-0.0283475		1.01984
D10	WT+POVPC	Fads3	FAM	NFQ-MGB		32.4124	32.3036	31.8908	31.6346		32.0604	22.3234	0.205525		0.867223
D11	WT+POVPC	Gyk	FAM	NFQ-MGB		27.7024	28.102	27.8405	27.5789		27.8059	18.0689	0.00247192		0.998288
D12	WT+POVPC	Hmgcr	FAM	NFQ-MGB		25.5791	25.9266	25.6268	25.6671		25.6999	15.9629	0.254926		0.83803
E7	WT+POVPC	Hmgcs1	FAM	NFQ-MGB		28.2904	28.477	28.3353	28.1633		28.3165	18.5795	-0.00317812		1.00221
E8	WT+POVPC	Hadhb	FAM	NFQ-MGB		26.65	26.6541	26.3395	26.4892		26.5332	16.7962	0.177012		0.884533
E9	WT+POVPC	Insig1	FAM	NFQ-MGB		27.6284	27.5795	27.9187	27.7855		27.728	17.991	0.582063		0.668008
E10	WT+POVPC	IL-1b	FAM	NFQ-MGB		28.4992	27.5067	27.9426	28.5206		28.1173	18.3803	-1.75878		3.38413
E11	WT+POVPC	IL-6	FAM	NFQ-MGB		37.4787	35.5124	36.6225	35.8401		36.3634	26.6264	-0.570253		1.48478
E12	WT+POVPC	Ldlr	FAM	NFQ-MGB		25.7577	26.0425	25.6811	25.6324		25.7784	16.0414	0.12357		0.917913
F7	WT+POVPC	Lta4h	FAM	NFQ-MGB		25.8792	25.9217	25.7979	25.8106		25.8523	16.1153	0.0475154		0.967601
F8	WT+POVPC	Ltc4s	FAM	NFQ-MGB		28.943	29.3123	29.3347	29.2742		29.2161	19.4791	0.259331		0.835475
F9	WT+POVPC	Lpl	FAM	NFQ-MGB		27.8899	28.4156	28.5691	27.747		28.1554	18.4184	-0.236462		1.1781
F10	WT+POVPC	Nr1h3	FAM	NFQ-MGB		26.8425	27.2296	27.1894	27.0595		27.0802	17.3432	0.382908		0.76689
F11	WT+POVPC	Pla2g4a	FAM	NFQ-MGB		26.61	26.7973	26.5688	26.4044		26.5951	16.8581	0.00742292		0.994868
F12	WT+POVPC	Ppard	FAM	NFQ-MGB		27.9382	28.1865	27.9613	27.9572		28.0108	18.2738	0.189062		0.877176
G7	WT+POVPC	Pparg	FAM	NFQ-MGB		35.2804	36.9307	38.5282	35.0497		36.4472	26.7102	0.715191		0.609124
G8	WT+POVPC	Ptgs2	FAM	NFQ-MGB		33.7079	33.7026	33.5584	33.1647		33.5334	23.7964	-0.267812		1.20398
G9	WT+POVPC	Slc16a6	FAM	NFQ-MGB		26.1661	26.3569	26.227	25.9954		26.1864	16.4494	-0.143588		1.10465
G10	WT+POVPC	Slc27a1	FAM	NFQ-MGB		25.5979	25.7969	25.5178	25.4591		25.5929	15.8559	0.0269222		0.981512
G11	WT+POVPC	Slc27a3	FAM	NFQ-MGB		38.2922	38.5406	38.1923	Undetermined		38.3417	28.6047	-0.0926197		1.0663
G12	WT+POVPC	Srebf1	FAM	NFQ-MGB		27.6176	27.8485	27.5914	27.6329		27.6726	17.9356	0.085794		0.942266
H7	WT+POVPC	Srebf2	FAM	NFQ-MGB		26.3305	26.59	26.4186	26.2541		26.3983	16.6613	0.0228333		0.984298
H8	WT+POVPC	Stard4	FAM	NFQ-MGB		28.767	29.2715	29.0087	28.885		28.983	19.246	0.239697		0.846923
H9	WT+POVPC	Scd1	FAM	NFQ-MGB		33.2166	32.8817	32.8019	32.6042		32.8761	23.1391	0.100213		0.932896
H10	WT+POVPC	Tbxas1	FAM	NFQ-MGB		25.1735	25.4206	25.1571	25.0856		25.2092	15.4722	0.0562663		0.96175
H11	WT+POVPC	TNF	FAM	NFQ-MGB		26.5762	26.7009	26.7012	26.4719		26.6126	16.8756	-0.202466		1.15066
H12	WT+POVPC	Ucp2	FAM	NFQ-MGB		21.0796	21.2471	21.0166	21.056		21.0998	11.3628	0.0119052		0.991782
Well	Sample Name	Target Name	Reporter	Quencher		Cт					Cт Mean	ΔCт Mean	ΔΔCт
A1	KO	18S	FAM	NFQ-MGB		10.5444	9.57878	9.55653	9.59639		9.81904
A2	KO	GAPDH	FAM	NFQ-MGB		18.7339	18.4366	18.5722	18.5153		18.5645	8.74548	-0.0209219		1.01461
A3	KO	HPRT1	FAM	NFQ-MGB		24.705	24.4132	24.339	24.4255		24.4707	14.6516	0.102049		0.931709
A4	KO	Gusb	FAM	NFQ-MGB		22.9042	22.7506	22.6657	22.8418		22.7906	12.9715	0.0378201		0.974126
A5	KO	Abca1	FAM	NFQ-MGB		23.0448	22.7502	22.7968	22.8766		22.8671	13.0481	-0.717793		1.64466
A6	KO	Abcg1	FAM	NFQ-MGB		31.8256	31.7569	31.5781	31.8684		31.7573	21.9382	-0.800006		1.74111
B1	KO	Acat1	FAM	NFQ-MGB		28.3359	28.0254	27.9815	28.0032		28.0865	18.2675	-0.139638		1.10163
B2	KO	Soat2	FAM	NFQ-MGB		29.8281	29.6283	29.2728	29.5276		29.5642	19.7452	1.06296		0.478649
B3	KO	Acadvl	FAM	NFQ-MGB		27.9701	27.6218	27.5532	27.2978		27.6107	17.7917	-0.151678		1.11086
B4	KO	Adfp	FAM	NFQ-MGB		21.964	21.6391	21.7623	21.7771		21.7856	11.9666	0.365346		0.776283
B5	KO	Apoe	FAM	NFQ-MGB		18.5868	17.9003	18.2134	18.2695		18.2425	8.42349	-0.584325		1.49934
B6	KO	Alox12	FAM	NFQ-MGB		38.0131	39.4843	37.5265	39.5274		38.6378	28.8188	0.274313		0.826844
C1	KO	Alox15	FAM	NFQ-MGB		38.3686	36.4561	37.4864	Undetermined		37.437	27.618	0.889131		0.539939
C2	KO	Alox5	FAM	NFQ-MGB		29.9146	29.6568	28.9632	29.1626		29.4243	19.6053	0.247788		0.842187
C3	KO	Alox5ap	FAM	NFQ-MGB		24.1604	23.9632	24.0053	24.0251		24.0385	14.2194	-0.0340464		1.02388
C4	KO	CD36	FAM	NFQ-MGB		23.9075	23.7171	23.7161	23.7254		23.7665	13.9475	1.83404		0.280479
C5	KO	Cyp27a1	FAM	NFQ-MGB		29.6087	28.9304	29.171	29.2064		29.2291	19.4101	-0.432402		1.34948
C6	KO	Fabp4	FAM	NFQ-MGB		25.9396	25.6494	25.7879	25.7379		25.7787	15.9597	-0.311779		1.24124
D1	KO	Fabp5	FAM	NFQ-MGB		27.5226	27.2742	27.2824	26.9851		27.2661	17.4471	-0.751954		1.68407
D2	KO	Fads1	FAM	NFQ-MGB		25.2734	24.9896	25.0613	25.0302		25.0886	15.2696	-0.0948241		1.06794
D3	KO	Fads2	FAM	NFQ-MGB		32.3907	32.6076	32.9349	32.484		32.6043	22.7853	-0.760145		1.69366
D4	KO	Fads3	FAM	NFQ-MGB		31.512	31.726	31.5595	31.4309		31.5571	21.7381	-0.379774		1.30114
D5	KO	Gyk	FAM	NFQ-MGB		28.2107	28.0796	28.1061	27.9185		28.0787	18.2597	0.193215		0.874654
D6	KO	Hmgcr	FAM	NFQ-MGB		25.275	24.9955	25.1821	24.9887		25.1103	15.2913	-0.416676		1.33485
E1	KO	Hmgcs1	FAM	NFQ-MGB		28.1545	27.8454	27.9545	27.9646		27.9798	18.1607	-0.421945		1.33973
E2	KO	Hadhb	FAM	NFQ-MGB		26.6538	26.1612	26.3103	26.3259		26.3628	16.5438	-0.0753801		1.05364
E3	KO	Insig1	FAM	NFQ-MGB		26.4606	26.2331	26.3291	26.2994		26.3306	16.5115	-0.897424		1.86274
E4	KO	IL-1b	FAM	NFQ-MGB		28.0972	26.2612	27.1951	27.2751		27.2071	17.3881	-2.75094		6.73155
E5	KO	IL-6	FAM	NFQ-MGB		36.4947	34.3414	36.5024	36.6111		35.9874	26.1684	-1.02832		2.03965
E6	KO	Ldlr	FAM	NFQ-MGB		25.4483	25.233	25.3162	25.2242		25.3054	15.4864	-0.431462		1.3486
F1	KO	Lta4h	FAM	NFQ-MGB		26.0917	25.7234	25.9735	25.7957		25.8961	16.077	0.00919175		0.993649
F2	KO	Ltc4s	FAM	NFQ-MGB		29.1371	28.532	28.8273	28.8925		28.8472	19.0282	-0.191537		1.14198
F3	KO	Lpl	FAM	NFQ-MGB		27.718	27.6582	27.4793	27.3105		27.5415	17.7224	-0.932414		1.90847
F4	KO	Nr1h3	FAM	NFQ-MGB		26.7549	26.5239	26.4778	26.5604		26.5792	16.7602	-0.200112		1.14879
F5	KO	Pla2g4a	FAM	NFQ-MGB		27.4265	27.2984	27.2443	27.1434		27.2781	17.4591	0.608406		0.655921
F6	KO	Ppard	FAM	NFQ-MGB		28.0554	27.6499	27.7757	27.8006		27.8204	18.0014	-0.0833604		1.05948
G1	KO	Pparg	FAM	NFQ-MGB		34.5746	34.9203	35.0841	34.9275		34.8766	25.0576	-0.93745		1.91514
G2	KO	Ptgs2	FAM	NFQ-MGB		34.1904	33.7581	33.8749	33.7028		33.8816	24.0625	-0.00167441		1.00116
G3	KO	Slc16a6	FAM	NFQ-MGB		26.3177	26.1829	26.2252	26.1932		26.2297	16.4107	-0.182241		1.13465
G4	KO	Slc27a1	FAM	NFQ-MGB		25.7962	25.6199	25.667	25.6264		25.6774	15.8583	0.0293143		0.979886
G5	KO	Slc27a3	FAM	NFQ-MGB		Undetermined	37.6628	37.6806	39.0206		38.1213	28.3023	-0.395029		1.31497
G6	KO	Srebf1	FAM	NFQ-MGB		27.706	27.4192	27.5403	27.5346		27.55	17.731	-0.118837		1.08586
H1	KO	Srebf2	FAM	NFQ-MGB		26.1554	26.1295	26.0907	26.1266		26.1256	16.3065	-0.331935		1.2587
H2	KO	Stard4	FAM	NFQ-MGB		28.3086	28.2254	28.377	28.2714		28.2956	18.4765	-0.529794		1.44372
H3	KO	Scd1	FAM	NFQ-MGB		33.0378	32.6177	32.5228	32.8494		32.7569	22.9379	-0.10103		1.07254
H4	KO	Tbxas1	FAM	NFQ-MGB		25.2049	24.9506	24.9532	25.027		25.0339	15.2149	-0.201043		1.14953
H5	KO	TNF	FAM	NFQ-MGB		27.4819	27.3856	27.1435	27.2129		27.306	17.4869	0.408879		0.753208
H6	KO	Ucp2	FAM	NFQ-MGB		21.5908	21.4178	21.2882	21.3655		21.4156	11.5965	0.245618		0.843454
A7	KO+POVPC	18S	FAM	NFQ-MGB		10.4954	9.85822	10.279	9.73248		10.0913
A8	KO+POVPC	GAPDH	FAM	NFQ-MGB		18.6971	18.3146	18.3243	18.509		18.4612	8.36997	-0.396431		1.31625
A9	KO+POVPC	HPRT1	FAM	NFQ-MGB		24.8549	24.7041	24.515	24.574		24.662	14.5707	0.0211735		0.985431
A10	KO+POVPC	Gusb	FAM	NFQ-MGB		23.0696	22.7414	22.515	22.9561		22.8205	12.7292	-0.204464		1.15226
A11	KO+POVPC	Abca1	FAM	NFQ-MGB		23.2178	22.81	22.8981	22.8169		22.9357	12.8444	-0.921443		1.89401
A12	KO+POVPC	Abcg1	FAM	NFQ-MGB		32.2588	32.0263	32.2737	32.0778		32.1592	22.0679	-0.670344		1.59145
B7	KO+POVPC	Acat1	FAM	NFQ-MGB		28.2563	27.7293	27.8898	28.0262		27.9754	17.8841	-0.522978		1.43692
B8	KO+POVPC	Soat2	FAM	NFQ-MGB		29.5623	28.9854	28.9249	29.2359		29.1771	19.0858	0.403636		0.755951
B9	KO+POVPC	Acadvl	FAM	NFQ-MGB		27.0002	26.9028	26.7752	27.1982		26.9691	16.8778	-1.06555		2.09297
B10	KO+POVPC	Adfp	FAM	NFQ-MGB		22.3003	22.0001	21.8611	21.919		22.0201	11.9289	0.327597		0.796863
B11	KO+POVPC	Apoe	FAM	NFQ-MGB		18.352	18.3235	18.468	18.2866		18.3575	8.26625	-0.741559		1.67198
B12	KO+POVPC	Alox12	FAM	NFQ-MGB		Undetermined	38.1485	38.0755	37.3307		37.8515	27.7603	-0.784203		1.72214
C7	KO+POVPC	Alox15	FAM	NFQ-MGB		38.1741	36.4381	Undetermined	38.2927		37.635	27.5437	0.814842		0.568471
C8	KO+POVPC	Alox5	FAM	NFQ-MGB		29.3389	28.908	29.0901	29.116		29.1133	19.022	-0.3355		1.26181
C9	KO+POVPC	Alox5ap	FAM	NFQ-MGB		24.146	23.9587	23.9728	24.0186		24.024	13.9328	-0.320719		1.24895
C10	KO+POVPC	CD36	FAM	NFQ-MGB		23.9899	23.6445	23.4454	23.5782		23.6645	13.5732	1.45976		0.363554
C11	KO+POVPC	Cyp27a1	FAM	NFQ-MGB		29.294	29.0724	29.4095	29.3273		29.2758	19.1845	-0.657994		1.57789
C12	KO+POVPC	Fabp4	FAM	NFQ-MGB		26.3543	25.9509	25.939	26.1527		26.0992	16.0079	-0.263487		1.20038
D7	KO+POVPC	Fabp5	FAM	NFQ-MGB		26.8879	26.7823	26.5521	26.7492		26.7429	16.6516	-1.54741		2.92291
D8	KO+POVPC	Fads1	FAM	NFQ-MGB		25.2345	24.8487	24.8584	24.9951		24.9842	14.8929	-0.471524		1.38657
D9	KO+POVPC	Fads2	FAM	NFQ-MGB		32.8056	32.7624	33.1047	32.8864		32.8898	22.7985	-0.746921		1.67821
D10	KO+POVPC	Fads3	FAM	NFQ-MGB		31.6488	31.4944	31.3644	31.5222		31.5074	21.4161	-0.701689		1.62641
D11	KO+POVPC	Gyk	FAM	NFQ-MGB		28.0205	27.7624	27.61	27.9105		27.8258	17.7346	-0.331874		1.25865
D12	KO+POVPC	Hmgcr	FAM	NFQ-MGB		25.6208	25.3465	25.1331	25.3804		25.3702	15.2789	-0.42908		1.34637
E7	KO+POVPC	Hmgcs1	FAM	NFQ-MGB		28.2041	27.8575	27.9291	27.9247		27.9788	17.8876	-0.695095		1.61899
E8	KO+POVPC	Hadhb	FAM	NFQ-MGB		26.6677	26.4477	26.1988	26.404		26.4295	16.3382	-0.280904		1.21496
E9	KO+POVPC	Insig1	FAM	NFQ-MGB		27.9505	27.6251	27.2341	27.5179		27.5819	17.4906	0.081697		0.944945
E10	KO+POVPC	IL-1b	FAM	NFQ-MGB		26.1987	26.8742	27.9581	27.3156		27.0866	16.9954	-3.14368		8.83777
E11	KO+POVPC	IL-6	FAM	NFQ-MGB		34.7371	35.5667	36.5601	36.7821		35.9115	25.8202	-1.37649		2.59636
E12	KO+POVPC	Ldlr	FAM	NFQ-MGB		25.7191	25.5112	25.5184	25.6231		25.593	15.5017	-0.416174		1.33438
F7	KO+POVPC	Lta4h	FAM	NFQ-MGB		26.1959	25.7234	26.027	25.9628		25.9773	15.886	-0.181821		1.13432
F8	KO+POVPC	Ltc4s	FAM	NFQ-MGB		29.2299	28.8385	28.9996	29.1875		29.0639	18.9726	-0.247105		1.18682
F9	KO+POVPC	Lpl	FAM	NFQ-MGB		27.5289	27.2647	27.1968	27.5581		27.3871	17.2959	-1.359		2.56507
F10	KO+POVPC	Nr1h3	FAM	NFQ-MGB		26.8872	26.4738	26.429	26.8104		26.6501	16.5588	-0.401475		1.32086
F11	KO+POVPC	Pla2g4a	FAM	NFQ-MGB		27.602	26.9772	26.8957	27.3339		27.2022	17.1109	0.260232		0.834953
F12	KO+POVPC	Ppard	FAM	NFQ-MGB		28.0793	27.8467	28.0303	28.0106		27.9917	17.9004	-0.184293		1.13626
G7	KO+POVPC	Pparg	FAM	NFQ-MGB		36.1251	35.4748	37.1314	35.5661		36.0743	25.9831	-0.0119886		1.00834
G8	KO+POVPC	Ptgs2	FAM	NFQ-MGB		33.4315	33.295	33.1336	33.3378		33.2995	23.2082	-0.856014		1.81003
G9	KO+POVPC	Slc16a6	FAM	NFQ-MGB		26.5724	25.9368	25.9135	26.2032		26.1565	16.0652	-0.527754		1.44168
G10	KO+POVPC	Slc27a1	FAM	NFQ-MGB		25.8275	25.5096	25.4761	25.6593		25.6181	15.5268	-0.302156		1.23299
G11	KO+POVPC	Slc27a3	FAM	NFQ-MGB		39.406	39.3158	39.3368	37.6554		38.9285	28.8372	0.139908		0.907577
G12	KO+POVPC	Srebf1	FAM	NFQ-MGB		27.7507	27.5897	27.4354	27.6418		27.6044	17.5131	-0.336691		1.26286
H7	KO+POVPC	Srebf2	FAM	NFQ-MGB		26.4088	26.0608	25.9012	26.0648		26.1089	16.0176	-0.62084		1.53777
H8	KO+POVPC	Stard4	FAM	NFQ-MGB		28.7119	28.293	28.3614	28.4952		28.4654	18.3741	-0.632257		1.54999
H9	KO+POVPC	Scd1	FAM	NFQ-MGB		32.5126	33.1469	32.5191	32.8448		32.7558	22.6646	-0.37434		1.29625
H10	KO+POVPC	Tbxas1	FAM	NFQ-MGB		25.3886	25.1721	24.9453	25.29		25.199	15.1077	-0.308235		1.23819
H11	KO+POVPC	TNF	FAM	NFQ-MGB		27.298	26.7674	26.5431	27.0759		26.9211	16.8298	-0.24823		1.18775
H12	KO+POVPC	Ucp2	FAM	NFQ-MGB		21.5076	21.1944	21.1266	21.2255		21.2635	11.1723	-0.178663		1.13183

## Sheet: Sheet1
			Fold change 2^-ddCT
wt control	Target Name		expt 1	expt 2	expt 3	expt 4	average
	18S		1	1	1	1	1
	GAPDH		1	1	1	1	1
	HPRT1		1	1	1	1	1
	Gusb		1	1	1	1	1
	Abca1		1	1	1	1	1
	Abcg1		1	1	1	1	1
	Acat1		1	1	1	1	1
	Soat2		1	1	1	1	1
	Acadvl		1	1	1	1	1
	Adfp		1	1	1	1	1
	Apoe		1	1	1	1	1
	Alox12		1	1	#VALUE!	#VALUE!	1
	Alox15		1	1	1	1	1
	Alox5		1	1	1	1	1
	Alox5ap		1	1	1	1	1
	CD36		1	1	1	1	1
	Cyp27a1		1	1	1	1	1
	Fabp4		1	1	1	1	1
	Fabp5		1	1	1	1	1
	Fads1		1	1	1	1	1
	Fads2		1	1	1	1	1
	Fads3		1	1	1	1	1
	Gyk		1	1	1	1	1
	Hmgcr		1	1	1	1	1
	Hmgcs1		1	1	1	1	1
	Hadhb		1	1	1	1	1
	Insig1		1	1	1	1	1
	IL-1b		1	1	1	1	1
	IL-6		1	1	1	1	1
	Ldlr		1	1	1	1	1
	Lta4h		1	1	1	1	1
	Ltc4s		1	1	1	1	1
	Lpl		1	1	1	1	1
	Nr1h3		1	1	1	1	1
	Pla2g4a		1	1	1	1	1
	Ppard		1	1	1	1	1
	Pparg		1	1	1	1	1
	Ptgs2		1	1	1	1	1
	Slc16a6		1	1	1	1	1
	Slc27a1		1	1	1	1	1
	Slc27a3		1	1	1	1	1
	Srebf1		1	1	1	1	1
	Srebf2		1	1	1	1	1
	Stard4		1	1	1	1	1
	Scd1		1	1	1	1	1
	Tbxas1		1	1	1	1	1
	TNF		1	1	1	1	1
	Ucp2		1	1	1	1	1
wt pov	18S		1.05987	1.16426	1.07302	1.02231	1.07987
	GAPDH		1.06945	1.20697	1.02904	1.07092	1.0941
	HPRT1		0.990047	1.2338	0.874145	0.740305	0.959575
	Gusb		1.07027	1.10753	0.912147	0.904953	0.998725
	Abca1		1.13093	1.11103	1.29466	0.915692	1.11308
	Abcg1		1.32951	1.10942	1.05484	0.708445	1.05055
	Acat1		0.969355	1.50196	1.25387	0.986423	1.1779
	Soat2		1.3441	1.31181	1.30211	1.85739	1.45385
	Acadvl		1.35739	2.40136	1.85779	2.07624	1.9232
	Adfp		0.876735	0.973583	0.852174	0.842674	0.886292
	Apoe		1.14281	1.31826	1.06522	0.781125	1.07685
	Alox12		#VALUE!	0.789603	#VALUE!	#VALUE!	0.789603
	Alox15		0.165472	2.44748	#VALUE!	0.889156	1.16737
	Alox5		0.946377	1.34399	0.966177	1.25588	1.12811
	Alox5ap		0.964996	1.67702	0.968129	1.07172	1.17047
	CD36		1.13131	1.18554	1.03868	0.996401	1.08798
	Cyp27a1		1.19404	1.28565	1.06028	0.935515	1.11887
	Fabp4		1.00642	0.836404	0.687161	0.690596	0.805145
	Fabp5		1.57024	1.48894	1.66824	1.59604	1.58087
	Fads1		1.16879	1.19186	1.05074	1.08243	1.12345
	Fads2		0.695324	1.89312	1.07829	1.03164	1.17459
	Fads3		0.659363	0.904924	1.02148	1.25618	0.960487
	Gyk		1.14141	1.08625	0.905294	1.19773	1.08267
	Hmgcr		0.915357	0.974818	0.970319	0.771091	0.907896
	Hmgcs1		1.11414	1.21045	0.939652	1.07762	1.08547
	Hadhb		0.938697	1.09321	0.915634	0.881864	0.957351
	Insig1		0.684549	1.32568	0.549657	0.540365	0.775063
	IL-1b		3.60022	7.40227	3.61953	1.8405	4.11563
	IL-6		0.464568	3.28063	1.78275	2.42132	1.98732
	Ldlr		0.995412	0.991231	0.94421	1.03147	0.990581
	Lta4h		1.01143	1.31201	0.965445	0.92615	1.05376
	Ltc4s		1.04522	1.06592	0.767601	0.771196	0.912483
	Lpl		1.6083	1.16811	0.892077	1.55587	1.30609
	Nr1h3		0.975681	0.928356	0.708483	0.729586	0.835527
	Pla2g4a		1.02596	1.22594	0.954984	1.10398	1.07772
	Ppard		0.990579	1.08841	0.92153	0.806587	0.951776
	Pparg		1.10781	0.625781	0.110476	2.43311	1.06929
	Ptgs2		1.22921	1.02956	1.27718	1.75971	1.32392
	Slc16a6		1.16848	1.51178	0.975887	1.16918	1.20633
	Slc27a1		1.08091	1.16591	0.937339	1.06348	1.06191
	Slc27a3		1.01038	0.610676	1.7696	#VALUE!	1.13022
	Srebf1		1.07793	1.07857	0.963245	0.95282	1.01814
	Srebf2		1.07532	1.0726	0.923693	1.19261	1.06606
	Stard4		1.02758	0.885434	0.80885	0.946305	0.917043
	Scd1		0.773777	1.3335	0.87355	1.13745	1.02957
	Tbxas1		1.1597	1.05625	0.905421	1.0442	1.04139
	TNF		1.5868	1.71384	0.737493	1.18314	1.30532
	Ucp2		1.08649	1.10612	1.11725	0.975397	1.07131
cd36 cont	18S		0.524877	2.16293	0.987384	0.961892	1.15927
	GAPDH		0.893179	1.43882	0.923726	0.962538	1.05456
	HPRT1		0.804589	1.27503	0.947942	0.835516	0.96577
	Gusb		0.925802	1.3432	0.936198	0.83396	1.00979
	Abca1		1.46016	1.976	1.9775	1.38266	1.69908
	Abcg1		1.78685	1.78957	2.20627	1.4045	1.7968
	Acat1		0.799261	1.64592	1.36085	0.887048	1.17327
	Soat2		0.402431	0.474322	0.53601	0.553148	0.491478
	Acadvl		0.583445	1.6064	1.09446	1.60066	1.22124
	Adfp		0.684134	1.10329	0.69972	0.741369	0.807129
	Apoe		1.2267	2.44248	1.47435	1.23351	1.59426
	Alox12		1.21504	0.501031	#VALUE!	#VALUE!	0.858036
	Alox15		0.210971	1.25395	0.663551	#VALUE!	0.709491
	Alox5		0.518951	0.981556	0.927292	1.14839	0.894046
	Alox5ap		0.847551	1.80769	0.862042	0.8972	1.10362
	CD36		0.257976	0.359844	0.267372	0.268846	0.288509
	Cyp27a1		1.11113	2.06968	1.22927	1.26491	1.41875
	Fabp4		1.27829	1.75086	1.05312	1.08586	1.29203
	Fabp5		1.15513	2.09691	1.92962	1.85555	1.7593
	Fads1		0.952741	1.37152	1.02054	1.05168	1.09912
	Fads2		1.79618	2.33948	1.5089	1.39923	1.76095
	Fads3		1.23075	1.35051	1.28516	1.44671	1.32828
	Gyk		0.802467	1.10324	0.753064	0.946513	0.901322
	Hmgcr		1.13017	1.85868	1.32062	1.23399	1.38587
	Hmgcs1		1.22414	1.87534	1.22348	1.23673	1.38992
	Hadhb		0.936216	1.53834	0.934312	0.987548	1.0991
	Insig1		1.53797	3.37073	1.65429	1.51368	2.01917
	IL-1b		4.75701	17.5503	6.07686	4.36388	8.18702
	IL-6		0.918861	7.38711	1.93755	1.41891	2.91561
	Ldlr		1.23348	1.73727	1.21594	1.36878	1.38887
	Lta4h		0.872906	1.50538	0.854793	0.935772	1.04221
	Ltc4s		0.913641	1.83073	1.09115	1.00476	1.21007
	Lpl		1.81176	1.97467	1.89882	2.10557	1.94771
	Nr1h3		1.0367	1.5141	1.16025	1.03112	1.18554
	Pla2g4a		0.58256	0.866214	0.597922	0.661466	0.67704
	Ppard		0.913272	1.57877	1.048	0.899095	1.10979
	Pparg		1.80697	2.52116	1.20236	2.64807	2.04464
	Ptgs2		0.879813	0.990676	1.02558	1.21181	1.02697
	Slc16a6		1.05192	1.70561	0.97711	1.0194	1.18851
	Slc27a1		0.942097	1.31814	0.845285	0.947009	1.01313
	Slc27a3		#VALUE!	1.1222	2.5229	1.00109	1.54873
	Srebf1		1.01388	1.45241	0.997981	1.02002	1.12107
	Srebf2		1.21402	1.47595	1.15939	1.3028	1.28804
	Stard4		1.41189	1.82844	1.25319	1.44793	1.48536
	Scd1		0.875893	1.6013	1.06005	0.959654	1.12422
	Tbxas1		1.13478	1.46301	1.04284	1.08747	1.18202
	TNF		0.84699	1.06626	0.542798	0.707934	0.790995
	Ucp2		0.762305	0.982665	0.925557	0.787084	0.864403
cd36 pov	18S		0.543019	1.78206	0.598415	0.875308	0.9497
	GAPDH		0.916299	1.56581	1.09692	0.966717	1.13644
	HPRT1		0.725148	1.0422	0.839069	0.753757	0.840042
	Gusb		0.825493	1.35185	1.03924	0.77044	0.996757
	Abca1		1.29518	1.8958	1.84338	1.44109	1.61886
	Abcg1		1.32343	1.48468	1.36221	1.21477	1.34627
	Acat1		0.844599	2.0209	1.45019	0.872985	1.29717
	Soat2		0.483853	0.7406	0.682199	0.67712	0.645943
	Acadvl		1.14279	2.6442	1.87673	1.7151	1.84471
	Adfp		0.541902	0.85904	0.653425	0.671899	0.681567
	Apoe		1.44344	1.82157	1.23586	1.21902	1.42997
	Alox12		#VALUE!	1.26473	#VALUE!	#VALUE!	1.26473
	Alox15		0.241423	1.26965	#VALUE!	0.288489	0.599852
	Alox5		0.773455	1.64941	0.849201	1.18606	1.11453
	Alox5ap		0.856026	1.81332	0.881629	0.901234	1.11305
	CD36		0.243654	0.378422	0.32256	0.297725	0.31059
	Cyp27a1		1.382	1.87573	1.04198	1.16324	1.36573
	Fabp4		0.958892	1.42068	0.948417	0.814527	1.03563
	Fabp5		1.79341	2.94895	3.20128	2.1852	2.53221
	Fads1		0.978789	1.51224	1.17466	1.07758	1.18582
	Fads2		1.3473	2.10144	1.3414	1.05862	1.46219
	Fads3		1.11948	1.58567	1.47124	1.35801	1.3836
	Gyk		0.915503	1.37454	1.0621	0.951773	1.07598
	Hmgcr		0.889314	1.45733	1.36629	0.940609	1.16338
	Hmgcs1		1.18277	1.8596	1.24525	1.27145	1.38977
	Hadhb		0.927243	1.26134	1.00942	0.935507	1.03338
	Insig1		0.547558	1.28443	0.883409	0.650468	0.841466
	IL-1b		17.7356	11.4752	3.58088	4.24301	9.25867
	IL-6		3.10715	3.1595	1.86159	1.26035	2.34715
	Ldlr		1.02238	1.43256	1.05692	1.03815	1.1375
	Lta4h		0.812049	1.50534	0.82366	0.833429	0.993621
	Ltc4s		0.856737	1.4803	0.968268	0.818939	1.03106
	Lpl		2.0655	2.59376	2.30948	1.7735	2.18556
	Nr1h3		0.945889	1.56752	1.20011	0.867064	1.14515
	Pla2g4a		0.515823	1.08223	0.761342	0.579624	0.734756
	Ppard		0.898244	1.37748	0.878494	0.777307	0.982881
	Pparg		0.616875	1.71672	0.290897	1.70099	1.08137
	Ptgs2		1.48883	1.36571	1.71441	1.56072	1.53242
	Slc16a6		0.881686	2.02288	1.21271	1.01236	1.28241
	Slc27a1		0.921837	1.42286	0.964853	0.925668	1.0588
	Slc27a3		0.466886	0.356826	0.800431	2.57895	1.05077
	Srebf1		0.982939	1.2905	1.07326	0.946946	1.07341
	Srebf2		1.01844	1.54798	1.32214	1.35984	1.3121
	Stard4		1.06757	1.74473	1.26687	1.23981	1.32975
	Scd1		1.2605	1.10961	1.06276	0.962727	1.0989
	Tbxas1		0.999066	1.25485	1.04861	0.906258	1.0522
	TNF		0.962182	1.63667	0.822948	0.77841	1.05005
	Ucp2		0.807541	1.14725	1.03524	0.867299	0.964332

## Sheet: DK
			18.8424	19.3983	18.7071	18.6866
wt control	Target Name		Cт-1	Cт-2	Cт-3	Cт-4		ΔCт-1	ΔCт-2	ΔCт-3	ΔCт-4		2^ddCT				ave					Target Name	ave
	18S		9.6145	10.6918	9.53821	9.54034		-9.22792	-8.70656	-9.16889	-9.1463			1	1	1	1					18S	1	1.07987	1.15554	0.9497
	GAPDH		18.5709	18.9615	18.4578	18.4602		-0.271475	-0.436827	-0.24934	-0.226437		1	1	1	1	1					GAPDH	1	1.0941	1.05077	1.13644
	HPRT1		24.3913	24.7638	24.2619	24.1662		5.54887	5.36542	5.55479	5.47955		1	1	1	1	1	Song fold change				HPRT1	1	0.959575	0.976952	0.840042
	Gusb		22.7929	23.1763	22.5705	22.5798		3.95053	3.77797	3.86344	3.89319		1	1	1	1	1					Gusb	1	0.998725	1.00553	0.996757
	Abca1		23.5909	23.7328	23.7804	23.3441		4.74852	4.33448	5.07334	4.65744		1	1	1	1	1	1				Abca1	1	1.11308	1.81458	1.61886
	Abcg1		32.6631	32.5965	32.7197	32.3585		13.8206	13.1981	14.0126	13.6719		1	1	1	1	1	1				Abcg1	1	1.05055	1.89033	1.34627
	Acat1		28.0127	28.7443	28.426	27.8303		9.17026	9.34594	9.7189	9.14361		1	1	1	1	1	1				Acat1	1	1.1779	1.28193	1.29717
	Soat2		28.5149	28.5522	28.3732	28.6734		9.67249	9.15387	9.66606	9.98674		1	1	1	1	1	1				Soat2	1	1.45385	0.463917	0.645943
	Acadvl		27.1928	28.3056	27.6834	27.9765		8.35036	8.90729	8.97629	9.28987		1	1	1	1	1	1				Acadvl	1	1.9232	1.14307	1.84471
	Adfp		21.4164	21.7809	21.2472	21.3454		2.57394	2.3826	2.54009	2.65872		1	1	1	1	1	1				Adfp	1	0.886292	0.792499	0.681567
	Apoe		18.8816	19.1887	18.7735	18.5723		0.0391443	-0.209649	0.0664163	-0.114344		1	1	1	1	1	1				Apoe	1	1.07685	1.63542	1.42997
	Alox12		38.2941	38.4873	Undetermined	Undetermined		19.4516	19.089	Undetermined	Undetermined		1	1	Undetermined	Undetermined	1	1				Alox12	#VALUE!	#VALUE!	#VALUE!	#VALUE!
	Alox15		36.1238	36.7826	36.8947	36.4993		17.2813	17.3842	18.1876	17.8127		1	1	1	1	1	1				Alox15	1	#VALUE!	#VALUE!	#VALUE!
	Alox5		28.9683	29.63	28.8543	29.3622		10.1258	10.2317	10.1472	10.6755		1	1	1	1	1	1				Alox5	1	1.12811	0.806006	1.11453
	Alox5ap		23.9218	24.8173	23.7911	23.8686		5.07935	5.41899	5.08398	5.18194		1	1	1	1	1	1				Alox5ap	1	1.17047	1.0889	1.11305
	CD36		21.9528	22.2425	21.813	21.8302		3.11038	2.8442	3.1059	3.14356		1	1	1	1	1	1				CD36	1	1.08798	0.286777	0.31059
	Cyp27a1		29.7607	29.9799	29.4688	29.5454		10.9183	10.5815	10.7617	10.8588		1	1	1	1	1	1				Cyp27a1	1	1.11887	1.39817	1.36573
	Fabp4		26.2938	26.4575	25.8626	25.8567		7.45135	7.05914	7.15547	7.1701		1	1	1	1	1	1				Fabp4	1	0.805145	1.28929	1.03563
	Fabp5		27.7306	28.3425	28.2308	27.877		8.88822	8.94414	9.52366	9.19035		1	1	1	1	1	1				Fabp5	1	1.58087	1.87987	2.53221
	Fads1		25.2036	25.4454	25.0906	25.1029		6.36115	6.0471	6.38352	6.41629		1	1	1	1	1	1				Fads1	1	1.12345	1.09322	1.18582
	Fads2		33.2357	33.8338	33.5284	32.9686		14.3933	14.4354	14.8213	14.282		1	1	1	1	1	1				Fads2	1	1.17459	1.91951	1.46219
	Fads3		31.8116	32.1595	31.9214	31.9637		12.9692	12.7611	13.2143	13.277		1	1	1	1	1	1				Fads3	1	0.960487	1.3129	1.3836
	Gyk		27.8932	28.2213	27.6969	27.8392		9.05075	8.82298	8.98982	9.15252		1	1	1	1	1	1				Gyk	1	1.08267	0.876085	1.07598
	Hmgcr		25.4515	25.8898	25.5834	25.292		6.60913	6.49147	6.87625	6.60539		1	1	1	1	1	1				Hmgcr	1	0.907896	1.44958	1.16338
	Hmgcs1		28.4463	28.7525	28.2455	28.2711		9.60389	9.35421	9.53839	9.58449		1	1	1	1	1	1				Hmgcs1	1	1.08547	1.3802	1.38977
	Hadhb		26.5587	26.7826	26.2123	26.3078		7.71627	7.38429	7.5052	7.62115		1	1	1	1	1	1				Hadhb	1	0.957351	1.08004	1.03338
	Insig1		27.0816	27.9862	27.0553	26.8975		8.23918	8.58786	8.34818	8.21084		1	1	1	1	1	1				Insig1	1	0.775063	2.05696	0.841466
	IL-1b		30.3473	30.3946	29.7984	29.4007		11.5049	10.9963	11.0913	10.714		1	1	1	1	1	1				IL-1b	1	4.11563	8.51308	9.25867
	IL-6		36.3726	37.2264	37.4566	37.1159		17.5302	17.8281	18.7495	18.4292		1	1	1	1	1	1				IL-6	1	1.98732	3.00378	2.34715
	Ldlr		25.7511	26.0298	25.5983	25.6771		6.90866	6.63148	6.89118	6.99045		1	1	1	1	1	1				Ldlr	1	0.990581	1.36611	1.1375
	Lta4h		25.8956	26.3135	25.7471	25.6999		7.05315	6.9152	7.04005	7.01324		1	1	1	1	1	1				Lta4h	1	1.05376	1.0466	0.993621
	Ltc4s		29.0068	29.4044	28.9531	28.8994		10.1644	10.0061	10.246	10.2127		1	1	1	1	1	1				Ltc4s	1	0.912483	1.21594	1.03106
	Lpl		28.5754	28.6398	28.4044	28.3847		9.733	9.24146	9.69728	9.69803		1	1	1	1	1	1				Lpl	1	1.30609	1.94743	2.18556
	Nr1h3		26.807	27.1223	26.6922	26.6046		7.96453	7.72399	7.98511	7.91798		1	1	1	1	1	1				Nr1h3	1	0.835527	1.19782	1.14515
	Pla2g4a		26.647	27.0912	26.5023	26.5471		7.80455	7.69285	7.79522	7.86046		1	1	1	1	1	1				Pla2g4a	1	1.07772	0.669728	0.734756
	Ppard		27.9245	28.3087	27.8434	27.6471		9.08209	8.91036	9.13626	8.96046		1	1	1	1	1	1				Ppard	1	0.951776	1.13891	0.982881
	Pparg		35.4282	36.2544	35.35	36.3325		16.5857	16.8561	16.6429	17.6458		1	1	1	1	1	1				Pparg	1	1.06929	1.71295	1.08137
	Ptgs2		34.0056	33.7446	33.9114	33.98		15.1632	14.3463	15.2042	15.2933		1	1	1	1	1	1				Ptgs2	1	1.32392	1.00883	1.53242
	Slc16a6		26.3908	26.9532	26.1917	26.2209		7.54836	7.55485	7.48465	7.53425		1	1	1	1	1	1				Slc16a6	1	1.20633	1.1799	1.28241
	Slc27a1		25.7101	26.0184	25.4245	25.5478		6.86769	6.62005	6.71737	6.8612		1	1	1	1	1	1				Slc27a1	1	1.06191	0.990668	1.0588
	Slc27a3		38.3071	37.8291	39.0157	39.0222		19.4647	18.4308	20.3086	20.3356		1	1	1	1	1	1				Slc27a3	1	#VALUE!	#VALUE!	1.05077
	Srebf1		27.7259	27.9576	27.5374	27.5632		8.88344	8.55928	8.8303	8.87654		1	1	1	1	1	1				Srebf1	1	1.01814	1.11303	1.07341
	Srebf2		26.4352	26.6912	26.3041	26.5082		7.5928	7.29283	7.59698	7.82158		1	1	1	1	1	1				Srebf2	1	1.06606	1.24108	1.3121
	Stard4		28.8062	29.096	28.7026	28.8054		9.96379	9.69765	9.99553	10.1187		1	1	1	1	1	1				Stard4	1	0.917043	1.45574	1.32975
	Scd1		32.8466	33.297	32.6069	32.79		14.0042	13.8986	13.8998	14.1033		1	1	1	1	1	1				Scd1	1	1.02957	1.09266	1.0989
	Tbxas1		25.3873	25.4996	25.0137	25.148		6.54485	6.10125	6.30664	6.46135		1	1	1	1	1	1				Tbxas1	1	1.04139	1.15438	1.0522
	TNF		27.2423	27.4782	26.2619	26.7145		8.39992	8.07983	7.55485	8.0279		1	1	1	1	1	1				TNF	1	1.30532	0.741518	1.05005
	Ucp2		21.1992	21.3926	21.1766	21.0201		2.35682	1.99426	2.46949	2.33343		1	1	1	1	1	1				Ucp2	1	1.07131	0.883864	0.964332
wt pov	18S		9.5306	10.4724	9.43653	9.50851		-9.31182	-8.92597	-9.27057	-9.17814		1.05987	1.16426	1.07302	1.02231	1.07987					18S	1.07987
	GAPDH		18.4741	18.6901	18.4165	18.3614		-0.368345	-0.70822	-0.290643	-0.325291		1.06945	1.20697	1.02904	1.07092	1.0941					GAPDH	1.0941
	HPRT1		24.4057	24.4606	24.4559	24.6		5.5633	5.06231	5.74884	5.91336		0.990047	1.2338	0.874145	0.740305	0.959575					HPRT1	0.959575
	Gusb		22.695	23.029	22.7032	22.7239		3.85255	3.63063	3.9961	4.03728		1.07027	1.10753	0.912147	0.904953	0.998725	Song fold change				Gusb	0.998725
	Abca1		23.4134	23.5809	23.4079	23.4711		4.57101	4.18258	4.70076	4.7845		1.13093	1.11103	1.29466	0.915692	1.11308	1.02422				Abca1	1.11308
	Abcg1		32.2522	32.4467	32.6427	32.8558		13.4098	13.0484	13.9356	14.1691		1.32951	1.10942	1.05484	0.708445	1.05055	0.949939				Abcg1	1.05055
	Acat1		28.0576	28.1574	28.0996	27.85		9.21516	8.75909	9.39251	9.16333		0.969355	1.50196	1.25387	0.986423	1.1779	1.07397				Acat1	1.1779
	Soat2		28.0883	28.1606	27.9923	27.7801		9.24585	8.76231	9.28521	9.09346		1.3441	1.31181	1.30211	1.85739	1.45385	1.33226				Soat2	1.45385
	Acadvl		26.7519	27.0418	26.7898	26.9225		7.90952	7.64344	8.0827	8.23589		1.35739	2.40136	1.85779	2.07624	1.9232	1.74576				Acadvl	1.9232
	Adfp		21.6061	21.8196	21.478	21.5923		2.76373	2.42123	2.77087	2.90567		0.876735	0.973583	0.852174	0.842674	0.886292	0.82032				Adfp	0.886292
	Apoe		18.689	18.7901	18.6824	18.9287		-0.153435	-0.608281	-0.0247302	0.242031		1.14281	1.31826	1.06522	0.781125	1.07685	0.980977				Apoe	1.07685
	Alox12		Undetermined	38.8281	38.7245	39.6529		#VALUE!	19.4298	20.0174	20.9663		#VALUE!	0.789603	#VALUE!	#VALUE!	#VALUE!	0.57953				Alox12	#VALUE!
	Alox15		38.7191	35.4913	Undetermined	36.6688		19.8767	16.0929	#VALUE!	17.9822		0.165472	2.44748	#VALUE!	0.889156	#VALUE!	0.710128				Alox15	#VALUE!
	Alox5		29.0478	29.2035	28.9039	29.0335		10.2053	9.80513	10.1968	10.3468		0.946377	1.34399	0.966177	1.25588	1.12811	1.03334				Alox5	1.12811
	Alox5ap		23.9732	24.0714	23.8378	23.7687		5.13076	4.67309	5.13071	5.08202		0.964996	1.67702	0.968129	1.07172	1.17047	1.05535				Alox5ap	1.17047
	CD36		21.7748	21.997	21.7583	21.8354		2.93239	2.59866	3.05115	3.14877		1.13131	1.18554	1.03868	0.996401	1.08798	1.0063				CD36	1.08798
	Cyp27a1		29.5049	29.6174	29.3843	29.6416		10.6625	10.219	10.6772	10.9549		1.19404	1.28565	1.06028	0.935515	1.11887	1.02986				Cyp27a1	1.11887
	Fabp4		26.2845	26.7152	26.4039	26.3908		7.44213	7.31687	7.69675	7.70418		1.00642	0.836404	0.687161	0.690596	0.805145	0.737047				Fabp4	0.805145
	Fabp5		27.0796	27.7682	27.4924	27.2025		8.23723	8.36986	8.78533	8.51585		1.57024	1.48894	1.66824	1.59604	1.58087	1.46441				Fabp5	1.58087
	Fads1		24.9786	25.1922	25.0192	24.9887		6.13614	5.79388	6.31212	6.30202		1.16879	1.19186	1.05074	1.08243	1.12345	1.04014				Fads1	1.12345
	Fads2		33.7599	32.913	33.4197	32.9237		14.9175	13.5147	14.7126	14.237		0.695324	1.89312	1.07829	1.03164	1.17459	1.01984				Fads2	1.17459
	Fads3		32.4124	32.3036	31.8908	31.6346		13.57	12.9053	13.1837	12.948		0.659363	0.904924	1.02148	1.25618	0.960487	0.867223				Fads3	0.960487
	Gyk		27.7024	28.102	27.8405	27.5789		8.85994	8.70363	9.13336	8.89222		1.14141	1.08625	0.905294	1.19773	1.08267	0.998288				Gyk	1.08267
	Hmgcr		25.5791	25.9266	25.6268	25.6671		6.73672	6.52826	6.91972	6.98042		0.915357	0.974818	0.970319	0.771091	0.907896	0.83803				Hmgcr	0.907896
	Hmgcs1		28.2904	28.477	28.3353	28.1633		9.44796	9.07866	9.62819	9.47664		1.11414	1.21045	0.939652	1.07762	1.08547	1.00221				Hmgcs1	1.08547
	Hadhb		26.65	26.6541	26.3395	26.4892		7.80754	7.25573	7.63236	7.80252		0.938697	1.09321	0.915634	0.881864	0.957351	0.884533				Hadhb	0.957351
	Insig1		27.6284	27.5795	27.9187	27.7855		8.78596	8.18113	9.21158	9.09884		0.684549	1.32568	0.549657	0.540365	0.775063	0.668008				Insig1	0.775063
	IL-1b		28.4992	27.5067	27.9426	28.5206		9.65677	8.10835	9.2355	9.83395		3.60022	7.40227	3.61953	1.8405	4.11563	3.38413				IL-1b	4.11563
	IL-6		37.4787	35.5124	36.6225	35.8401		18.6363	16.1141	17.9154	17.1535		0.464568	3.28063	1.78275	2.42132	1.98732	1.48478				IL-6	1.98732
	Ldlr		25.7577	26.0425	25.6811	25.6324		6.91529	6.64419	6.974	6.94575		0.995412	0.991231	0.94421	1.03147	0.990581	0.917913				Ldlr	0.990581
	Lta4h		25.8792	25.9217	25.7979	25.8106		7.03676	6.52341	7.09078	7.12392		1.01143	1.31201	0.965445	0.92615	1.05376	0.967601				Lta4h	1.05376
	Ltc4s		28.943	29.3123	29.3347	29.2742		10.1006	9.91401	10.6276	10.5875		1.04522	1.06592	0.767601	0.771196	0.912483	0.835475				Ltc4s	0.912483
	Lpl		27.8899	28.4156	28.5691	27.747		9.04747	9.01729	9.86204	9.06031		1.6083	1.16811	0.892077	1.55587	1.30609	1.1781				Lpl	1.30609
	Nr1h3		26.8425	27.2296	27.1894	27.0595		8.00005	7.83124	8.4823	8.37283		0.975681	0.928356	0.708483	0.729586	0.835527	0.76689				Nr1h3	0.835527
	Pla2g4a		26.61	26.7973	26.5688	26.4044		7.76758	7.39895	7.86167	7.71774		1.02596	1.22594	0.954984	1.10398	1.07772	0.994868				Pla2g4a	1.07772
	Ppard		27.9382	28.1865	27.9613	27.9572		9.09575	8.78813	9.25416	9.27056		0.990579	1.08841	0.92153	0.806587	0.951776	0.877176				Ppard	0.951776
	Pparg		35.2804	36.9307	38.5282	35.0497		16.438	17.5324	19.8211	16.363		1.10781	0.625781	0.110476	2.43311	1.06929	0.609124				Pparg	1.06929
	Ptgs2		33.7079	33.7026	33.5584	33.1647		14.8655	14.3042	14.8513	14.478		1.22921	1.02956	1.27718	1.75971	1.32392	1.20398				Ptgs2	1.32392
	Slc16a6		26.1661	26.3569	26.227	25.9954		7.32372	6.9586	7.51986	7.30875		1.16848	1.51178	0.975887	1.16918	1.20633	1.10465				Slc16a6	1.20633
	Slc27a1		25.5979	25.7969	25.5178	25.4591		6.75545	6.3986	6.81073	6.77241		1.08091	1.16591	0.937339	1.06348	1.06191	0.981512				Slc27a1	1.06191
	Slc27a3		38.2922	38.5406	38.1923	Undetermined		19.4498	19.1423	19.4852	#VALUE!		1.01038	0.610676	1.7696	#VALUE!	#VALUE!	1.0663				Slc27a3	#VALUE!
	Srebf1		27.6176	27.8485	27.5914	27.6329		8.77517	8.45016	8.88432	8.94627		1.07793	1.07857	0.963245	0.95282	1.01814	0.942266				Srebf1	1.01814
	Srebf2		26.3305	26.59	26.4186	26.2541		7.48803	7.19172	7.71149	7.56746		1.07532	1.0726	0.923693	1.19261	1.06606	0.984298				Srebf2	1.06606
	Stard4		28.767	29.2715	29.0087	28.885		9.92454	9.8732	10.3016	10.1983		1.02758	0.885434	0.80885	0.946305	0.917043	0.846923				Stard4	0.917043
	Scd1		33.2166	32.8817	32.8019	32.6042		14.3742	13.4834	14.0948	13.9175		0.773777	1.3335	0.87355	1.13745	1.02957	0.932896				Scd1	1.02957
	Tbxas1		25.1735	25.4206	25.1571	25.0856		6.3311	6.02231	6.44998	6.39895		1.1597	1.05625	0.905421	1.0442	1.04139	0.96175				Tbxas1	1.04139
	TNF		26.5762	26.7009	26.7012	26.4719		7.7338	7.30259	7.99415	7.78527		1.5868	1.71384	0.737493	1.18314	1.30532	1.15066				TNF	1.30532
	Ucp2		21.0796	21.2471	21.0166	21.056		2.23714	1.84875	2.30953	2.36937		1.08649	1.10612	1.11725	0.975397	1.07131	0.991782				Ucp2	1.07131
cd36 cont	18S		10.5444	9.57878	9.55653	9.59639		-8.29797	-9.81955	-9.15057	-9.09025		0.524877	2.16293	0.987384	0.946952	1.15554					18S	1.15554
	GAPDH		18.7339	18.4366	18.5722	18.5153		-0.108496	-0.961709	-0.134876	-0.171353		0.893179	1.43882	0.923726	0.947379	1.05077					GAPDH	1.05077
	HPRT1		24.705	24.4132	24.339	24.4255		5.86255	5.01488	5.63192	5.73881		0.804589	1.27503	0.947942	0.880244	0.976952					HPRT1	0.976952
	Gusb		22.9042	22.7506	22.6657	22.8418		4.06175	3.3523	3.95855	4.15514		0.925802	1.3432	0.936198	0.816939	1.00553	Song fold change				Gusb	1.00553
	Abca1		23.0448	22.7502	22.7968	22.8766		4.2024	3.35189	4.08966	4.18999		1.46016	1.976	1.9775	1.84465	1.81458	1.64466				Abca1	1.81458
	Abcg1		31.8256	31.7569	31.5781	31.8684		12.9832	12.3585	12.871	13.1818		1.78685	1.78957	2.20627	1.77865	1.89033	1.74111				Abcg1	1.89033
	Acat1		28.3359	28.0254	27.9815	28.0032		9.49352	8.62705	9.2744	9.31652		0.799261	1.64592	1.36085	1.32169	1.28193	1.10163				Acat1	1.28193
	Soat2		29.8281	29.6283	29.2728	29.5276		10.9857	10.2299	10.5657	10.841		0.402431	0.474322	0.53601	0.442904	0.463917	0.478649				Soat2	0.463917
	Acadvl		27.9701	27.6218	27.5532	27.2978		9.12769	8.22346	8.84608	8.6112		0.583445	1.6064	1.09446	1.28796	1.14307	1.11086				Acadvl	1.14307
	Adfp		21.964	21.6391	21.7623	21.7771		3.12159	2.24078	3.05524	3.09046		0.684134	1.10329	0.69972	0.682848	0.792499	0.776283				Adfp	0.792499
	Apoe		18.5868	17.9003	18.2134	18.2695		-0.255633	-1.49799	-0.493659	-0.417113		1.2267	2.44248	1.47435	1.39816	1.63542	1.49934				Apoe	1.63542
	Alox12		38.0131	39.4843	37.5265	39.5274		19.1706	20.086	18.8194	20.8408		1.21504	0.501031	#VALUE!	#VALUE!	#VALUE!	0.826844				Alox12	#VALUE!
	Alox15		38.3686	36.4561	37.4864	Undetermined		19.5262	17.0578	18.7793	#VALUE!		0.210971	1.25395	0.663551	#VALUE!	#VALUE!	0.539939				Alox15	#VALUE!
	Alox5		29.9146	29.6568	28.9632	29.1626		11.0722	10.2585	10.2561	10.4759		0.518951	0.981556	0.927292	0.796226	0.806006	0.842187				Alox5	0.806006
	Alox5ap		24.1604	23.9632	24.0053	24.0251		5.31798	4.56484	5.29815	5.33844		0.847551	1.80769	0.862042	0.838301	1.0889	1.02388				Alox5ap	1.0889
	CD36		23.9075	23.7171	23.7161	23.7254		5.06507	4.31876	5.00898	5.03871		0.257976	0.359844	0.267372	0.261918	0.286777	0.280479				CD36	0.286777
	Cyp27a1		29.6087	28.9304	29.171	29.2064		10.7663	9.53212	10.4639	10.5197		1.11113	2.06968	1.22927	1.18261	1.39817	1.34948				Cyp27a1	1.39817
	Fabp4		25.9396	25.6494	25.7879	25.7379		7.09714	6.25108	7.0808	7.05126		1.27829	1.75086	1.05312	1.0749	1.28929	1.24124				Fabp4	1.28929
	Fabp5		27.5226	27.2742	27.2824	26.9851		8.68017	7.87588	8.57534	8.2985		1.15513	2.09691	1.92962	2.33782	1.87987	1.68407				Fabp5	1.87987
	Fads1		25.2734	24.9896	25.0613	25.0302		6.431	5.59132	6.35419	6.3436		0.952741	1.37152	1.02054	1.02806	1.09322	1.06794				Fads1	1.09322
	Fads2		32.3907	32.6076	32.9349	32.484		13.5483	13.2092	14.2278	13.7973		1.79618	2.33948	1.5089	2.03348	1.91951	1.69366				Fads2	1.91951
	Fads3		31.512	31.726	31.5595	31.4309		12.6696	12.3276	12.8524	12.7442		1.23075	1.35051	1.28516	1.3852	1.3129	1.30114				Fads3	1.3129
	Gyk		28.2107	28.0796	28.1061	27.9185		9.36824	8.68123	9.39897	9.23183		0.802467	1.10324	0.753064	0.845565	0.876085	0.874654				Gyk	0.876085
	Hmgcr		25.275	24.9955	25.1821	24.9887		6.43258	5.59719	6.47503	6.30206		1.13017	1.85868	1.32062	1.48884	1.44958	1.33485				Hmgcr	1.44958
	Hmgcs1		28.1545	27.8454	27.9545	27.9646		9.31212	8.44705	9.2474	9.27796		1.22414	1.87534	1.22348	1.19784	1.3802	1.33973				Hmgcs1	1.3802
	Hadhb		26.6538	26.1612	26.3103	26.3259		7.81136	6.76292	7.60322	7.63922		0.936216	1.53834	0.934312	0.911286	1.08004	1.05364				Hadhb	1.08004
	Insig1		26.4606	26.2331	26.3291	26.2994		7.61816	6.8348	7.62197	7.61278		1.53797	3.37073	1.65429	1.66486	2.05696	1.86274				Insig1	2.05696
	IL-1b		28.0972	26.2612	27.1951	27.2751		9.2548	6.86289	8.48798	8.58843		4.75701	17.5503	6.07686	5.66811	8.51308	6.73155				IL-1b	8.51308
	IL-6		36.4947	34.3414	36.5024	36.6111		17.6523	14.9431	17.7953	17.9245		0.918861	7.38711	1.93755	1.77162	3.00378	2.03965				IL-6	3.00378
	Ldlr		25.4483	25.233	25.3162	25.2242		6.60592	5.83466	6.60911	6.53756		1.23348	1.73727	1.21594	1.27776	1.36611	1.3486				Ldlr	1.36611
	Lta4h		26.0917	25.7234	25.9735	25.7957		7.24925	6.32507	7.2664	7.10901		0.872906	1.50538	0.854793	0.953319	1.0466	0.993649				Lta4h	1.0466
	Ltc4s		29.1371	28.532	28.8273	28.8925		10.2947	9.13368	10.1202	10.2059		0.913641	1.83073	1.09115	1.02823	1.21594	1.14198				Ltc4s	1.21594
	Lpl		27.718	27.6582	27.4793	27.3105		8.87561	8.25985	8.77217	8.62382		1.81176	1.97467	1.89882	2.10447	1.94743	1.90847				Lpl	1.94743
	Nr1h3		26.7549	26.5239	26.4778	26.5604		7.91253	7.12553	7.77066	7.87377		1.0367	1.5141	1.16025	1.08023	1.19782	1.14879				Nr1h3	1.19782
	Pla2g4a		27.4265	27.2984	27.2443	27.1434		8.58407	7.90005	8.53719	8.45672		0.58256	0.866214	0.597922	0.632218	0.669728	0.655921				Pla2g4a	0.669728
	Ppard		28.0554	27.6499	27.7757	27.8006		9.21297	8.25156	9.06862	9.11392		0.913272	1.57877	1.048	1.01561	1.13891	1.05948				Ppard	1.13891
	Pparg		34.5746	34.9203	35.0841	34.9275		15.7322	15.522	16.377	16.2409		1.80697	2.52116	1.20236	1.32133	1.71295	1.91514				Pparg	1.71295
	Ptgs2		34.1904	33.7581	33.8749	33.7028		15.348	14.3598	15.1678	15.0162		0.879813	0.990676	1.02558	1.13924	1.00883	1.00116				Ptgs2	1.00883
	Slc16a6		26.3177	26.1829	26.2252	26.1932		7.47533	6.78456	7.51806	7.50653		1.05192	1.70561	0.97711	0.984949	1.1799	1.13465				Slc16a6	1.1799
	Slc27a1		25.7962	25.6199	25.667	25.6264		6.95374	6.22155	6.95986	6.93975		0.942097	1.31814	0.845285	0.85715	0.990668	0.979886				Slc27a1	0.990668
	Slc27a3		Undetermined	37.6628	37.6806	39.0206		#VALUE!	18.2644	18.9735	20.334		#VALUE!	1.1222	2.5229	0.982546	#VALUE!	1.31497				Slc27a3	#VALUE!
	Srebf1		27.706	27.4192	27.5403	27.5346		8.86356	8.02084	8.83321	8.84794		1.01388	1.45241	0.997981	0.987846	1.11303	1.08586				Srebf1	1.11303
	Srebf2		26.1554	26.1295	26.0907	26.1266		7.31301	6.73119	7.38362	7.43997		1.21402	1.47595	1.15939	1.11498	1.24108	1.2587				Srebf2	1.24108
	Stard4		28.3086	28.2254	28.377	28.2714		9.46616	8.82704	9.66992	9.58472		1.41189	1.82844	1.25319	1.32943	1.45574	1.44372				Stard4	1.45574
	Scd1		33.0378	32.6177	32.5228	32.8494		14.1954	13.2194	13.8156	14.1627		0.875893	1.6013	1.06005	0.833383	1.09266	1.07254				Scd1	1.09266
	Tbxas1		25.2049	24.9506	24.9532	25.027		6.36244	5.55231	6.24612	6.34038		1.13478	1.46301	1.04284	0.976883	1.15438	1.14953				Tbxas1	1.15438
	TNF		27.4819	27.3856	27.1435	27.2129		8.63951	7.98727	8.43636	8.52621		0.84699	1.06626	0.542798	0.510023	0.741518	0.753208				TNF	0.741518
	Ucp2		21.5908	21.4178	21.2882	21.3655		2.74837	2.01948	2.5811	2.67884		0.762305	0.982665	0.925557	0.864928	0.883864	0.843454				Ucp2	0.883864
cd36 pov	18S		10.4954	9.85822	10.279	9.73248		-8.347	-9.54011	-8.42811	-8.95417		0.543019	1.78206	0.598415	0.875308	0.9497					18S	0.9497
	GAPDH		18.6971	18.3146	18.3243	18.509		-0.145365	-1.08374	-0.382797	-0.177603		0.916299	1.56581	1.09692	0.966717	1.13644					GAPDH	1.13644
	HPRT1		24.8549	24.7041	24.515	24.574		6.01252	5.30579	5.80793	5.88738		0.725148	1.0422	0.839069	0.753757	0.840042					HPRT1	0.840042
	Gusb		23.0696	22.7414	22.515	22.9561		4.2272	3.34303	3.80791	4.26944		0.825493	1.35185	1.03924	0.77044	0.996757	Song fold change				Gusb	0.996757
	Abca1		23.2178	22.81	22.8981	22.8169		4.37538	3.41167	4.19098	4.13028		1.29518	1.8958	1.84338	1.44109	1.61886	1.89401				Abca1	1.61886
	Abcg1		32.2588	32.0263	32.2737	32.0778		13.4164	12.628	13.5666	13.3912		1.32343	1.48468	1.36221	1.21477	1.34627	1.59145				Abcg1	1.34627
	Acat1		28.2563	27.7293	27.8898	28.0262		9.41392	8.33095	9.18266	9.33958		0.844599	2.0209	1.45019	0.872985	1.29717	1.43692				Acat1	1.29717
	Soat2		29.5623	28.9854	28.9249	29.2359		10.7198	9.5871	10.2178	10.5493		0.483853	0.7406	0.682199	0.67712	0.645943	0.755951				Soat2	0.645943
	Acadvl		27.0002	26.9028	26.7752	27.1982		8.15779	7.50446	8.06807	8.51158		1.14279	2.6442	1.87673	1.7151	1.84471	2.09297				Acadvl	1.84471
	Adfp		22.3003	22.0001	21.8611	21.919		3.45784	2.6018	3.154	3.2324		0.541902	0.85904	0.653425	0.671899	0.681567	0.796863				Adfp	0.681567
	Apoe		18.352	18.3235	18.468	18.2866		-0.49037	-1.07483	-0.239105	-0.400063		1.44344	1.82157	1.23586	1.21902	1.42997	1.67198				Apoe	1.42997
	Alox12		Undetermined	38.1485	38.0755	37.3307		#VALUE!	18.7501	19.3684	18.644		#VALUE!	1.26473	#VALUE!	#VALUE!	#VALUE!	1.72214				Alox12	#VALUE!
	Alox15		38.1741	36.4381	Undetermined	38.2927		19.3317	17.0398	#VALUE!	19.6061		0.241423	1.26965	#VALUE!	0.288489	#VALUE!	0.568471				Alox15	#VALUE!
	Alox5		29.3389	28.908	29.0901	29.116		10.4964	9.5097	10.383	10.4294		0.773455	1.64941	0.849201	1.18606	1.11453	1.26181				Alox5	1.11453
	Alox5ap		24.146	23.9587	23.9728	24.0186		5.30362	4.56036	5.26574	5.33197		0.856026	1.81332	0.881629	0.901234	1.11305	1.24895				Alox5ap	1.11305
	CD36		23.9899	23.6445	23.4454	23.5782		5.14747	4.24613	4.73826	4.89151		0.243654	0.378422	0.32256	0.297725	0.31059	0.363554				CD36	0.31059
	Cyp27a1		29.294	29.0724	29.4095	29.3273		10.4516	9.67408	10.7024	10.6406		1.382	1.87573	1.04198	1.16324	1.36573	1.57789				Cyp27a1	1.36573
	Fabp4		26.3543	25.9509	25.939	26.1527		7.51191	6.55256	7.23188	7.46606		0.958892	1.42068	0.948417	0.814527	1.03563	1.20038				Fabp4	1.03563
	Fabp5		26.8879	26.7823	26.5521	26.7492		8.04551	7.38394	7.84501	8.06258		1.79341	2.94895	3.20128	2.1852	2.53221	2.92291				Fabp5	2.53221
	Fads1		25.2345	24.8487	24.8584	24.9951		6.39208	5.4504	6.15128	6.3085		0.978789	1.51224	1.17466	1.07758	1.18582	1.38657				Fads1	1.18582
	Fads2		32.8056	32.7624	33.1047	32.8864		13.9632	13.364	14.3976	14.1998		1.3473	2.10144	1.3414	1.05862	1.46219	1.67821				Fads2	1.46219
	Fads3		31.6488	31.4944	31.3644	31.5222		12.8063	12.096	12.6573	12.8355		1.11948	1.58567	1.47124	1.35801	1.3836	1.62641				Fads3	1.3836
	Gyk		28.0205	27.7624	27.61	27.9105		9.17811	8.36403	8.9029	9.22383		0.915503	1.37454	1.0621	0.951773	1.07598	1.25865				Gyk	1.07598
	Hmgcr		25.6208	25.3465	25.1331	25.3804		6.77836	5.94814	6.42599	6.69372		0.889314	1.45733	1.36629	0.940609	1.16338	1.34637				Hmgcr	1.16338
	Hmgcs1		28.2041	27.8575	27.9291	27.9247		9.36172	8.45922	9.22195	9.23802		1.18277	1.8596	1.24525	1.27145	1.38977	1.61899				Hmgcs1	1.38977
	Hadhb		26.6677	26.4477	26.1988	26.404		7.82525	7.04934	7.49168	7.71732		0.927243	1.26134	1.00942	0.935507	1.03338	1.21496				Hadhb	1.03338
	Insig1		27.9505	27.6251	27.2341	27.5179		9.1081	8.22674	8.52703	8.83129		0.547558	1.28443	0.883409	0.650468	0.841466	0.944945				Insig1	0.841466
	IL-1b		26.1987	26.8742	27.9581	27.3156		7.35628	7.47586	9.25099	8.62896		17.7356	11.4752	3.58088	4.24301	9.25867	8.83777				IL-1b	9.25867
	IL-6		34.7371	35.5667	36.5601	36.7821		15.8946	16.1684	17.853	18.0954		3.10715	3.1595	1.86159	1.26035	2.34715	2.59636				IL-6	2.34715
	Ldlr		25.7191	25.5112	25.5184	25.6231		6.87673	6.11289	6.81132	6.93644		1.02238	1.43256	1.05692	1.03815	1.1375	1.33438				Ldlr	1.1375
	Lta4h		26.1959	25.7234	26.027	25.9628		7.35351	6.3251	7.31992	7.27611		0.812049	1.50534	0.82366	0.833429	0.993621	1.13432				Lta4h	0.993621
	Ltc4s		29.2299	28.8385	28.9996	29.1875		10.3874	9.44021	10.2925	10.5009		0.856737	1.4803	0.968268	0.818939	1.03106	1.18682				Ltc4s	1.03106
	Lpl		27.5289	27.2647	27.1968	27.5581		8.68651	7.86642	8.48971	8.87144		2.0655	2.59376	2.30948	1.7735	2.18556	2.56507				Lpl	2.18556
	Nr1h3		26.8872	26.4738	26.429	26.8104		8.04479	7.07551	7.72194	8.12377		0.945889	1.56752	1.20011	0.867064	1.14515	1.32086				Nr1h3	1.14515
	Pla2g4a		27.602	26.9772	26.8957	27.3339		8.7596	7.57883	8.1886	8.64727		0.515823	1.08223	0.761342	0.579624	0.734756	0.834953				Pla2g4a	0.734756
	Ppard		28.0793	27.8467	28.0303	28.0106		9.23691	8.44833	9.32315	9.32391		0.898244	1.37748	0.878494	0.777307	0.982881	1.13626				Ppard	0.982881
	Pparg		36.1251	35.4748	37.1314	35.5661		17.2827	16.0765	18.4243	16.8794		0.616875	1.71672	0.290897	1.70099	1.08137	1.00834				Pparg	1.08137
	Ptgs2		33.4315	33.295	33.1336	33.3378		14.5891	13.8966	14.4265	14.6511		1.48883	1.36571	1.71441	1.56072	1.53242	1.81003				Ptgs2	1.53242
	Slc16a6		26.5724	25.9368	25.9135	26.2032		7.73002	6.53844	7.20641	7.51653		0.881686	2.02288	1.21271	1.01236	1.28241	1.44168				Slc16a6	1.28241
	Slc27a1		25.8275	25.5096	25.4761	25.6593		6.98511	6.11125	6.76899	6.97264		0.921837	1.42286	0.964853	0.925668	1.0588	1.23299				Slc27a1	1.0588
	Slc27a3		39.406	39.3158	39.3368	37.6554		20.5636	19.9175	20.6297	18.9688		0.466886	0.356826	0.800431	2.57895	1.05077	0.907577				Slc27a3	1.05077
	Srebf1		27.7507	27.5897	27.4354	27.6418		8.90827	8.19135	8.7283	8.95519		0.982939	1.2905	1.07326	0.946946	1.07341	1.26286				Srebf1	1.07341
	Srebf2		26.4088	26.0608	25.9012	26.0648		7.56643	6.66244	7.1941	7.37815		1.01844	1.54798	1.32214	1.35984	1.3121	1.53777				Srebf2	1.3121
	Stard4		28.7119	28.293	28.3614	28.4952		9.86947	8.89465	9.65426	9.80859		1.06757	1.74473	1.26687	1.23981	1.32975	1.54999				Stard4	1.32975
	Scd1		32.5126	33.1469	32.5191	32.8448		13.6702	13.7486	13.812	14.1581		1.2605	1.10961	1.06276	0.962727	1.0989	1.29625				Scd1	1.0989
	Tbxas1		25.3886	25.1721	24.9453	25.29		6.5462	5.77374	6.23816	6.60336		0.999066	1.25485	1.04861	0.906258	1.0522	1.23819				Tbxas1	1.0522
	TNF		27.298	26.7674	26.5431	27.0759		8.45554	7.36906	7.83597	8.3893		0.962182	1.63667	0.822948	0.77841	1.05005	1.18775				TNF	1.05005
	Ucp2		21.5076	21.1944	21.1266	21.2255		2.66521	1.79608	2.41952	2.53883		0.807541	1.14725	1.03524	0.867299	0.964332	1.13183				Ucp2	0.964332
